# Supplementary material for: Ras-activated RSK1 phosphorylates EBP50 to regulate its nuclear localization and promote cell proliferation
Source: Oncotarget. 2016 Feb 3;7(9):10283–96. doi: 10.18632/oncotarget.7184 (PMC4891120; doi:10.18632/oncotarget.7184)
Supplement: Supplementary file 2 [file oncotarget-07-10283-s002.xlsx]

## Sheet: Kinase and Phosphatase
Table S1		Genes analysed in RNAi screen and the EGFP-EBP50 nuclear localization scores
Kinase and Phosphatase			No. of shRNA
			EGFP N-C (shGene/shVC)
Gene Symbol	Gene Name	Acession No.	>2.00	1.50-1.99	1.00-1.49	0.51-0.99	0.5-0.11	<0.10
AAK1	AP2 associated kinase 1	NM_014911			2	3
AATK	Apoptosis-associated tyrosine kinase	XM_375495				4
ABL2	v-abl Abelson murine leukemia viral oncogene homolog 2 (arg, Abelson-related gene)	NM_005158		1	2	2
ACACA	Acetyl-Coenzyme A carboxylase alpha	NM_000664			3	2
ACACB	Acetyl-Coenzyme A carboxylase beta	NM_001093				4
ACVR1B	Activin A receptor, type IB	NM_004302			5
ACVR1C	Activin A receptor, type IC	NM_145259			5
ACVRL1	Activin A receptor type II-like 1	NM_000020			4
ADCK1	aarF domain containing kinase 1	NM_020421			2	3
ADCK2	aarF domain containing kinase 2	NM_052853			1	4
ADCK4	aarF domain containing kinase 4	NM_024876			1	4
ADCK5	aarF domain containing kinase 5	NM_174922			3	1
ADRBK2	Adrenergic, beta, receptor kinase 2	NM_005160			3	1
AGTR2	Angiotensin II receptor, type 2	NM_000686			1	3
AK1	Adenylate kinase 1	NM_000476			1	3
AK2	Adenylate kinase 2	NM_001625			1	4
AK3	Adenylate kinase 3	NM_016282			1	4
AK5	Adenylate kinase 5	NM_012093			1	4
AKAP11	A kinase (PRKA) anchor protein 11	NM_016248			3	2
AKAP5	A kinase (PRKA) anchor protein 5	NM_004857				4
AKT2	v-akt murine thymoma viral oncogene homolog 2	NM_001626			1	3
AKT3	v-akt murine thymoma viral oncogene homolog 3 (protein kinase B, gamma)	NM_005465			4	1
ALK	Anaplastic lymphoma kinase (Ki-1)	NM_004304			5
ALPK1	Alpha-kinase 1	NM_025144			3	2
ALPK2	Alpha-kinase 2	NM_052947			1	4
ALPK3	Alpha-kinase 3	NM_020778				4
ALS2CR7	Amyotrophic lateral sclerosis 2 (juvenile) chromosome region, candidate 7	NM_139158			3	2
AMFR	Autocrine motility factor receptor	NM_001144				3
AMHR2	Anti-Mullerian hormone receptor, type II	NM_020547			2	3
ANKK1	Ankyrin repeat and kinase domain containing 1	NM_178510			1	2
APEG1	Aortic preferentially expressed gene 1	NM_005876				5
APOB	Apolipoprotein B (including Ag(x) antigen)	NM_000384			2	3
APPL	Adaptor protein containing pH domain, PTB domain and leucine zipper motif 1	NM_012096			3	1
ARHGAP29	Rho GTPase activating protein 29	NM_004815			2	3
ARHGEF2	Rho/rac guanine nucleotide exchange factor (GEF) 2	NM_004723			1	3
ATM	Ataxia telangiectasia mutated	NM_000051			3	2
ATXN1	Ataxin 1	NM_000332			1	4
AURKB	Aurora kinase B	NM_004217		1	3
AURKC	Aurora kinase C	NM_001015878			3	1
AXL	AXL receptor tyrosine kinase	NM_021913			2	3
BARD1	BRCA1 associated RING domain 1	NM_000465				5
BCL2L11	BCL2-like 11 (apoptosis facilitator)	NM_138621		2	2
BCR	Breakpoint cluster region	NM_004327		1	4
BIRC2	Baculoviral IAP repeat-containing 2	NM_001166				5
BIRC3	Baculoviral IAP repeat-containing 3	NM_001165				5
BIRC4	Baculoviral IAP repeat-containing 4	NM_001167			1	3
BMP2K	BMP2 inducible kinase	NM_017593		1	4
BMPR1A	Bone morphogenetic protein receptor, type IA	NM_004329		1	3	1
Table S1 (cont'd 1)		Genes analysed in RNAi screen and the EGFP-EBP50 nuclear localization scores
Kinase and Phosphatase			No. of shRNA
			EGFP N-C (shGene/shVC)
Gene Symbol	Gene Name	Acession No.	>2.00	1.50-1.99	1.00-1.49	0.51-0.99	0.5-0.11	<0.10
BMX	BMX non-receptor tyrosine kinase	NM_001721				4
BRAF	v-raf murine sarcoma viral oncogene homolog B1	NM_004333				5
BRCA2	Breast cancer 2, early onset	NM_000059		1	4
BRD2	Bromodomain containing 2	NM_005104			2	3
BRD3	Bromodomain containing 3	NM_007371			2	3
BRD4	Bromodomain containing 4	NM_058243		3	2
BRDT	Bromodomain, testis-specific	NM_001726			1	4
BRSK1	BR serine/threonine kinase 1	NM_032430			4	1
BRSK2	BR serine/threonine kinase 2	NM_003957			5
BTK	Bruton agammaglobulinemia tyrosine kinase	NM_000061			3	2
BUB1	BUB1 budding uninhibited by benzimidazoles 1 homolog (yeast)	NM_004336			4
C17orf31	Chromosome 17 open reading frame 31	NM_017575			4	1
C17orf51	Chromosome 17 open reading frame 51	XM_378661			3	1
C7orf16	Chromosome 7 open reading frame 16	NM_006658			4	1
CABC1	Chaperone, ABC1 activity of bc1 complex homolog (S. pombe)	NM_020247				5
CAMK1	Calcium/calmodulin-dependent protein kinase I	NM_003656		1	4
CAMK1D	Calcium/calmodulin-dependent protein kinase ID	NM_153498			4
CAMK1G	Calcium/calmodulin-dependent protein kinase IG	NM_020439			4	1
CAMKK1	Calcium/calmodulin-dependent protein kinase kinase 1, alpha	NM_172207			4	1
CAMKK2	Calcium/calmodulin-dependent protein kinase kinase 2, beta	NM_153499			2	3
CASK	Calcium/calmodulin-dependent serine protein kinase (MAGUK family)	NM_003688			3	2
CBL	Cas-Br-M (murine) ecotropic retroviral transforming sequence	NM_005188			5
CBLB	Cas-Br-M (murine) ecotropic retroviral transforming sequence b	NM_170662				4
CCL2	Chemokine (C-C motif) ligand 2	NM_002982			2	3
CCR2	Chemokine (C-C motif) receptor 2	NM_000648			3	2
CCRK	Cell cycle related kinase	NM_178432			2	2
CCRN4L	CCR4 carbon catabolite repression 4-like (S. cerevisiae)	NM_012118			4	1
CDC14A	CDC14 cell division cycle 14 homolog A (S. cerevisiae)	NM_003672			2	3
CDC14B	CDC14 cell division cycle 14 homolog B (S. cerevisiae)	NM_003671				3
CDC14C	CDC14 cell division cycle 14 homolog C (S. cerevisiae)	NM_152627				5
CDC20	CDC20 cell division cycle 20 homolog (S. cerevisiae)	NM_001255				5
CDC25A	Cell division cycle 25A	NM_001789			1	2
CDC25B	Cell division cycle 25B	NM_004358			2	3
CDC25C	Cell division cycle 25C	NM_001790			2	2
CDC2L1	Cell division cycle 2-like 1 (PITSLRE proteins)	NM_001787			2	3
CDC2L2	Cell division cycle 2-like 2 (PITSLRE proteins)	NM_024011				5
CDC2L5	Cell division cycle 2-like 5 (cholinesterase-related cell division controller)	NM_003718			5
CDC2L6	Cell division cycle 2-like 6 (CDK8-like)	NM_015076			4	1
CDC42BPA	CDC42 binding protein kinase alpha (DMPK-like)	NM_003607			2	2
CDC42BPB	CDC42 binding protein kinase beta (DMPK-like)	NM_006035			4
CDC42BPG	CDC42 binding protein kinase gamma (DMPK-like)	XM_290516			1	3
CDC7	CDC7 cell division cycle 7 (S. cerevisiae)	NM_003503				5
CDH1	Cadherin 1, type 1, E-cadherin (epithelial)	NM_004360		1	3	1
CDK10	Cyclin-dependent kinase (CDC2-like) 10	NM_003674			3	2
CDK2	Cyclin-dependent kinase 2	NM_001798			1	4
CDK4	Cyclin-dependent kinase 4	NM_000075			4
CDK5	Cyclin-dependent kinase 5	NM_004935			1	4
CDK5R1	Cyclin-dependent kinase 5, regulatory subunit 1 (p35)	NM_003885			1	4
Table S1 (cont'd 2)		Genes analysed in RNAi screen and the EGFP-EBP50 nuclear localization scores
Kinase and Phosphatase			No. of shRNA
			EGFP N-C (shGene/shVC)
Gene Symbol	Gene Name	Acession No.	>2.00	1.50-1.99	1.00-1.49	0.51-0.99	0.5-0.11	<0.10
CDK6	Cyclin-dependent kinase 6	NM_001145306			5
CDKL1	Cyclin-dependent kinase-like 1 (CDC2-related kinase)	NM_004196			2	3
CDKL2	Cyclin-dependent kinase-like 2 (CDC2-related kinase)	NM_003948		1	3	1
CDKL3	Cyclin-dependent kinase-like 3	NM_001113575			5
CDKL4	Cyclin-dependent kinase-like 4	XM_293029			1	4
CDKL5	Cyclin-dependent kinase-like 5	NM_003159		1	1	3
CDKN1A	Cyclin-dependent kinase inhibitor 1A (p21, Cip1)	NM_000389			3	2
CDKN1C	Cyclin-dependent kinase inhibitor 1C (p57, Kip2)	NM_000076			4	1
CDKN2A	Cyclin-dependent kinase inhibitor 2A (melanoma, p16, inhibits CDK4)	NM_000077			4
CDKN3	Cyclin-dependent kinase inhibitor 3 (CDK2-associated dual specificity phosphatase)	NM_005192			1	4
CHEK2	CHK2 checkpoint homolog (S. pombe)	NM_001005735			4	1
CHKA	Choline kinase alpha	NM_001277				5
CILP	Cartilage intermediate layer protein, nucleotide pyrophosphohydrolase	NM_003613			3	2
CIT	Citron (rho-interacting, serine/threonine kinase 21)	NM_007174			2	3
CKB	Creatine kinase, brain	NM_001823				4
CKMT1B	Creatine kinase, mitochondrial 1B	NM_020990				5
CKMT2	Creatine kinase, mitochondrial 2 (sarcomeric)	NM_001825				4
CLK1	CDC-like kinase 1	NM_004071		3	1	1
CLK2	CDC-like kinase 2	NM_003993			4
CLK3	CDC-like kinase 3	NM_003992		1	2	2
CMPK	Cytidylate kinase	NM_016308			4	1
COL3A1	Collagen, type III, alpha 1 (Ehlers-Danlos syndrome type IV, autosomal dominant)	NM_000090			2	3
COL4A3BP	Collagen, type IV, alpha 3 (Goodpasture antigen) binding protein	NM_005713			1	4
CPNE1	Copine I	NM_152928			3	1
CPNE2	Copine II	NM_152727			1	4
CPNE3	Copine III	NM_003909			5
CPT2	Carnitine palmitoyltransferase II	NM_000098			1	4
CRK7	CDC2-related protein kinase 7	NM_016507			1	4
CRKL	v-crk sarcoma virus CT10 oncogene homolog (avian)-like	NM_005207				5
CSF1R	Colony stimulating factor 1 receptor, formerly McDonough feline sarcoma viral (v-fms) oncogene homolog	NM_005211			1	2
CSK	c-src tyrosine kinase	NM_004383			3	2
CSNK1A1	Casein kinase 1, alpha 1	NM_001892				4
CSNK1A1L	Casein kinase 1, alpha 1-like	NM_145203			2	3
CSNK1E	Casein kinase 1, epsilon	NM_152221			4	1
CSNK1G3	Casein kinase 1, gamma 3	NM_004384			4
CSNK2A1	Casein kinase 2, alpha 1 polypeptide	NM_001895		1	3	1
CSNK2A2	Casein kinase 2, alpha prime polypeptide	NM_001896			3	2
CSNK2B	Casein kinase 2, beta polypeptide	NM_001320			1	3
CTDP1	CTD (carboxy-terminal domain, RNA polymerase II, polypeptide A) phosphatase, subunit 1	NM_004715			2	2
CTDSP2	CTD (carboxy-terminal domain, RNA polymerase II, polypeptide A) small phosphatase 2	NM_005730			3
CTDSPL	CTD (carboxy-terminal domain, RNA polymerase II, polypeptide A) small phosphatase-like	NM_005808			5
CXCL12	Chemokine (C-X-C motif) ligand 12 (stromal cell-derived factor 1)	NM_000609				5
DAB2IP	DAB2 interacting protein	NM_032552		1	3	1
DAPK1	Death-associated protein kinase 1	NM_004938			3	1
DAPK2	Death-associated protein kinase 2	NM_014326			4	1
DAXX	Death-associated protein 6	NM_001350			3	2
DCAMKL1	Doublecortin and CaM kinase-like 1	NM_004734				5
DCAMKL3	Doublecortin-like kinase 3	NM_033403			2	3
Table S1 (cont'd 3)		Genes analysed in RNAi screen and the EGFP-EBP50 nuclear localization scores
Kinase and Phosphatase			No. of shRNA
			EGFP N-C (shGene/shVC)
Gene Symbol	Gene Name	Acession No.	>2.00	1.50-1.99	1.00-1.49	0.51-0.99	0.5-0.11	<0.10
DCLK2	Doublecortin-like kinase 2	NM_152619			1	4
DDR1	Discoidin domain receptor family, member 1	NM_001954			3	1
DDR2	Discoidin domain receptor family, member 2	NM_006182		1	4
DDX5	DEAD (Asp-Glu-Ala-Asp) box polypeptide 5	NM_004396		2	3
DGKA	Diacylglycerol kinase, alpha 80kDa	NM_001345			1	4
DGKB	Diacylglycerol kinase, beta 90kDa	NM_004080			5
DGKD	Diacylglycerol kinase, delta 130kDa	NM_003648			4	1
DGKE	Diacylglycerol kinase, epsilon 64kDa	NM_003647				5
DGKI	Diacylglycerol kinase, iota	NM_004717				4
DGKQ	Diacylglycerol kinase, theta 110kDa	NM_001347				4
DGUOK	Deoxyguanosine kinase	NM_001929			2	2
DHX16	DEAH (Asp-Glu-Ala-His) box polypeptide 16	NM_003587			5
DKC1	Dyskeratosis congenita 1, dyskerin	NM_001142463			5
DKFZp761P0423	Hypothetical protein DKFZp761P0423	XM_291277				5
DLG1	Discs, large homolog 1 (Drosophila)	NM_004087				5
DLG2	Discs, large homolog 2, chapsyn-110 (Drosophila)	NM_001364				5
DLG4	Discs, large homolog 4 (Drosophila)	NM_001365				5
DMPK	Dystrophia myotonica-protein kinase	NM_004409			5
DNAJC6	DnaJ (Hsp40) homolog, subfamily C, member 6	NM_014787			2	2
DNM1L	Dynamin 1-like	NM_012062		1	2
DOCK2	Dedicator of cytokinesis 2	NM_004946		1	1	3
DOCK4	Dedicator of cytokinesis 4	NM_014705			4	1
DTYMK	Deoxythymidylate kinase (thymidylate kinase)	NM_012145				4
DULLARD	Dullard homolog (Xenopus laevis)	NM_015343			3	2
DUSP1	Dual specificity phosphatase 1	NM_004417			3	2
DUSP10	Dual specificity phosphatase 10	NM_007207			3	2
DUSP11	Dual specificity phosphatase 11 (RNA/RNP complex 1-interacting)	NM_003584			1	4
DUSP12	Dual specificity phosphatase 12	NM_007240			3	1
DUSP13	Dual specificity phosphatase 13	NM_016364			1	4
DUSP14	Dual specificity phosphatase 14	NM_007026			5
DUSP15	Dual specificity phosphatase 15	NM_080611			2	3
DUSP18	Dual specificity phosphatase 18	NM_152511			2	3
DUSP19	Dual specificity phosphatase 19	NM_080876			3	2
DUSP21	Dual specificity phosphatase 21	NM_022076			2	3
DUSP22	Dual specificity phosphatase 22	NM_020185			4	1
DUSP3	Dual specificity phosphatase 3 (vaccinia virus phosphatase VH1-related)	NM_004090			3	2
DUSP4	Dual specificity phosphatase 4	NM_001394			2	2
DUSP5	Dual specificity phosphatase 5	NM_004419			3	1
DUSP6	Dual specificity phosphatase 6	NM_001946			1	2
DUSP9	Dual specificity phosphatase 9	NM_001395			1	2
DYRK1B	Dual-specificity tyrosine-(Y)-phosphorylation regulated kinase 1B	NM_004714		1	2	2
DYRK2	Dual-specificity tyrosine-(Y)-phosphorylation regulated kinase 2	NM_003583			2	3
DYRK3	Dual-specificity tyrosine-(Y)-phosphorylation regulated kinase 3	NM_001004023			4
DYRK4	Dual-specificity tyrosine-(Y)-phosphorylation regulated kinase 4	NM_003845			3	1
DYSF	Dysferlin, limb girdle muscular dystrophy 2B (autosomal recessive)	NM_003494			4	1
EEF2K	Eukaryotic elongation factor-2 kinase	NM_013302			1	4
EGLN1	Egl nine homolog 1 (C. elegans)	NM_022051			2	2
EGLN3	Egl nine homolog 3 (C. elegans)	NM_022073			4	1
Table S1 (cont'd 4)		Genes analysed in RNAi screen and the EGFP-EBP50 nuclear localization scores
Kinase and Phosphatase			No. of shRNA
			EGFP N-C (shGene/shVC)
Gene Symbol	Gene Name	Acession No.	>2.00	1.50-1.99	1.00-1.49	0.51-0.99	0.5-0.11	<0.10
ENPP1	Ectonucleotide pyrophosphatase/phosphodiesterase 1	NM_006208			2	3
ENPP6	Ectonucleotide pyrophosphatase/phosphodiesterase 6	NM_153343				4
ENPP7	Ectonucleotide pyrophosphatase/phosphodiesterase 7	NM_178543			3	1
EPHA1	EPH receptor A1	NM_005232				5
EPHA10	EPH receptor A10	NM_173641			2	2
EPHA2	EPH receptor A2	NM_004431			1	4
EPHA3	EPH receptor A3	NM_005233				4
EPHA5	EPH receptor A5	NM_004439			2	3
EPHA6	EPH receptor A6	XM_496653			3	1
EPHB1	EPH receptor B1	NM_004441		3	2
EPHB2	EPH receptor B2	NM_004442			2	2
EPHB3	EPH receptor B3	NM_004443			1	3
EPHB4	EPH receptor B4	NM_004444			4	1
EPHB6	EPH receptor B6	NM_004445			2	1
ERBB3	v-erb-b2 erythroblastic leukemia viral oncogene homolog 3 (avian)	NM_001982			2	2
ERBB4	v-erb-a erythroblastic leukemia viral oncogene homolog 4 (avian)	NM_005235			5
ERCC8	Excision repair cross-complementing rodent repair deficiency, complementation group 8	NM_000082			4	1
ESR1	Estrogen receptor 1	NM_000125			1	3
ESR2	Estrogen receptor 2 (ER beta)	NM_001437				4
EVI1	Ecotropic viral integration site 1	NM_005241			2	3
EXOSC10	Exosome component 10	NM_002685			1	3
EXT1	Exostoses (multiple) 1	NM_000127			1	4
EZH1	Enhancer of zeste homolog 1 (Drosophila)	NM_001991			1	3
FAM62A	Family with sequence similarity 62 (C2 domain containing), member A	NM_015292			5
FASN	Fatty acid synthase	NM_004104			4	1
FASTK	Fas-activated serine/threonine kinase	NM_006712			2	3
FER	Fer (fps/fes related) tyrosine kinase	NM_005246			5
FES	Feline sarcoma oncogene	NM_001143783			3	1
FGF2	Fibroblast growth factor 2 (basic)	NM_002006				5
FGFR1	Fibroblast growth factor receptor 1	NM_015850			3	2
FGFR2	Fibroblast growth factor receptor 2	NM_000141			4	1
FGFR3	Fibroblast growth factor receptor 3	NM_000142			3	1
FGFR4	Fibroblast growth factor receptor 4	NM_002011			3
FGR	Gardner-Rasheed feline sarcoma viral (v-fgr) oncogene homolog	NM_005248			2	3
FKBP8	FK506 binding protein 8, 38kDa	NM_012181		3	1
FLJ25006	Hypothetical protein FLJ25006	NM_144610			1	3
FLJ40125	Hypothetical protein FLJ40125	NM_178494			1	2
FLJ40852	Hypothetical protein FLJ40852	NM_173677				5
FLT1	Fms-related tyrosine kinase 1 (vascular endothelial growth factor/vascular permeability factor receptor)	NM_001159920			5
FLT3	Fms-related tyrosine kinase 3	NM_004119			3	1
FLT4	Fms-related tyrosine kinase 4	NM_002020			3	2
FSHR	Follicle stimulating hormone receptor	NM_000145			1	4
FUS	Fusion (involved in t(12;16) in malignant liposarcoma)	NM_004960			5
FXN	Frataxin	NM_000144			1	3
FYN	FYN oncogene related to SRC, FGR, YES	NM_002037			1	4
GAK	Cyclin G associated kinase	NM_005255			1	4
GEFT	RhoA/RAC/CDC42 exchange factor	NM_001111270			3	2
GGT7	Gamma-glutamyltransferase 7	NM_178026			4	1
Table S1 (cont'd 5)		Genes analysed in RNAi screen and the EGFP-EBP50 nuclear localization scores
Kinase and Phosphatase			No. of shRNA
			EGFP N-C (shGene/shVC)
Gene Symbol	Gene Name	Acession No.	>2.00	1.50-1.99	1.00-1.49	0.51-0.99	0.5-0.11	<0.10
GMFB	Glia maturation factor, beta	NM_004124			4	1
GMFG	Glia maturation factor, gamma	NM_004877			3	1
GMIP	GEM interacting protein	NM_016573			2	2
GNE	glucosamine (UDP-N-acetyl)-2-epimerase/N-acetylmannosamine kinase	NM_005476			3	2
GPR109a	G protein-coupled receptor 109A	NM_030701			1	4
GPR119	G protein-coupled receptor 119	XM_066873			2	3
Gpr12	G-protein coupled receptor 12	NM_008151			2	3
GRK1	G protein-coupled receptor kinase 1	NM_002929			1	3
GRK4	G protein-coupled receptor kinase 4	NM_005307			3	2
GRK5	G protein-coupled receptor kinase 5	NM_005308			2	2
GRK7	G protein-coupled receptor kinase 7	NM_139209			2	2
GSC	Goosecoid	NM_173849			4	1
GSG2	Germ cell associated 2 (haspin)	NM_031965				5
GSK3B	Glycogen synthase kinase 3 beta	NM_002093		1	3	1
GTF2H1	general transcription factor IIH, polypeptide 1, 62kDa	NM_005316			2	3
GUCY2C	guanylate cyclase 2C (heat stable enterotoxin receptor)	NM_004963			1	4
GUCY2D	guanylate cyclase 2D, membrane (retina-specific)	NM_000180			3	1
GUK1	Guanylate kinase 1	NM_000858				5
HIPK1	Homeodomain interacting protein kinase 1	NM_152696			1	4
HIPK2	Homeodomain interacting protein kinase 2	NM_022740			1	3
HIPK3	Homeodomain interacting protein kinase 3	NM_005734			1	4
HIPK4	Homeodomain interacting protein kinase 4	NM_144685				5
HNRPA2B1	Heterogeneous nuclear ribonucleoprotein A2/B1	NM_002137			3
HRAS	v-Ha-ras Harvey rat sarcoma viral oncogene homolog	NM_176795			1	4
HSPA5	Heat shock 70kDa protein 5 (glucose-regulated protein, 78kDa)	NM_005347				3
HSPCA	Heat shock 90kDa protein 1, alpha	NM_005348			2	3
HUNK	Hormonally up-regulated Neu-associated kinase	NM_014586			1	4
HYPB	Huntingtin interacting protein B	NM_012271			3	2
ICK	Intestinal cell (MAK-like) kinase	NM_014920			2	3
IGBP1	Immunoglobulin (CD79A) binding protein 1	NM_001551			3	2
IGF1R	Insulin-like growth factor 1 receptor	NM_000875			5
IHPK2	Inositol hexaphosphate kinase 2	NM_016291			1	4
IKBKB	Inhibitor of kappa light polypeptide gene enhancer in B-cells, kinase beta	NM_001556			3	2
ILK	Integrin-linked kinase	NM_004517		1	4
ILKAP	Integrin-linked kinase-associated serine/threonine phosphatase 2C	NM_030768		1	2	2
ILVBL	IlvB (bacterial acetolactate synthase)-like	NM_176826				4
INPP4A	Iinositol polyphosphate-4-phosphatase, type I, 107kDa	NM_004027			3	2
INSR	Insulin receptor	NM_000208			3	2
INSRR	Insulin receptor-related receptor	NM_014215			1	3
IRAK3	Interleukin-1 receptor-associated kinase 3	NM_007199			5
IRAK4	Interleukin-1 receptor-associated kinase 4	NM_016123			4
ITCH	Itchy homolog E3 ubiquitin protein ligase (mouse)	NM_031483			3	1
ITGAV	Integrin, alpha V (vitronectin receptor, alpha polypeptide, antigen CD51)	NM_002210			2	1
ITGB3	Integrin, beta 3 (platelet glycoprotein IIIa, antigen CD61)	NM_000212			2	3
ITSN1	Intersectin 1 (SH3 domain protein)	NM_003024			2	2
ITSN2	Intersectin 2	NM_006277			3	2
JAK1	Janus kinase 1 (a protein tyrosine kinase)	NM_002227			1	3
JAK2	Janus kinase 2 (a protein tyrosine kinase)	NM_004972			1	4
Table S1 (cont'd 6)		Genes analysed in RNAi screen and the EGFP-EBP50 nuclear localization scores
Kinase and Phosphatase			No. of shRNA
			EGFP N-C (shGene/shVC)
Gene Symbol	Gene Name	Acession No.	>2.00	1.50-1.99	1.00-1.49	0.51-0.99	0.5-0.11	<0.10
JAK3	Janus kinase 3	NM_000215			4	1
JMJD7-PLA2G4B	JMJD7-PLA2G4B readthrough	NM_005090			2	1
KDR	Kinase insert domain receptor (a type III receptor tyrosine kinase)	NM_002253			3	2
KIAA0226	KIAA0226	XM_032901			1	3
KIAA0999	KIAA0999 protein	NM_025164				4
KIAA1706	KIAA1706 protein	NM_030636			3	1
KIAA1804	Mixed lineage kinase 4	NM_032435			2	3
KIAA2002	KIAA2002 protein	XM_370878				5
KIT	v-kit Hardy-Zuckerman 4 feline sarcoma viral oncogene homolog	NM_000222			4	1
KLHL23	Kelch-like 23 (Drosophila)	NM_144711				5
KRAS	v-Ki-ras2 Kirsten rat sarcoma viral oncogene homolog	NM_004985			3	2
KSR	Kinase suppressor of ras	XM_290793				5
KSR2	Kinase suppressor of ras 2	NM_173598			3	2
LATS1	LATS, large tumor suppressor, homolog 1 (Drosophila)	NM_004690			3	2
LATS2	LATS, large tumor suppressor, homolog 2 (Drosophila)	NM_014572		1	4
LCK	Lymphocyte-specific protein tyrosine kinase	NM_005356			1	4
LIG4	Ligase IV, DNA, ATP-dependent	NM_001098268			4	1
LMTK3	Lemur tyrosine kinase 3	XM_055866			3	2
LOC151649	Hypothetical protein MGC27069	NM_144714			3	2
LOC390975	Similar to protein kinase Bsk146	XM_372749				4
LRPPRC	Leucine-rich PPR-motif containing	NM_133259				5
LRRK1	Leucine-rich repeat kinase 1	NM_024652			3	2
LRRK2	Leucine-rich repeat kinase 2	XM_058513			1	4
LTK	Leukocyte tyrosine kinase	NM_002344			2	2
MAK	Male germ cell-associated kinase	NM_005906			3	1
MAMDC2	MAM domain containing 2	NM_153267				5
MAML1	Mastermind-like 1 (Drosophila)	NM_014757				5
MAP2K1	Mitogen-activated protein kinase kinase 1	NM_002755			4	1
MAP2K2	Mitogen-activated protein kinase kinase 2	NM_030662			1	3
MAP2K5	Mitogen-activated protein kinase kinase 5	NM_145162			4	1
MAP3K1	Mitogen-activated protein kinase kinase kinase 1	XM_042066			3	2
MAP3K10	Mitogen-activated protein kinase kinase kinase 10	NM_002446			2	2
MAP3K11	Mitogen-activated protein kinase kinase kinase 11	NM_002419			2	3
MAP3K12	Mitogen-activated protein kinase kinase kinase 12	NM_006301			3	2
MAP3K13	Mitogen-activated protein kinase kinase kinase 13	NM_004721			3	2
MAP3K14	Mitogen-activated protein kinase kinase kinase 14	NM_003954			3	1
MAP3K15	Mitogen-activated protein kinase kinase kinase 15	XM_372199				5
MAP3K2	Mitogen-activated protein kinase kinase kinase 2	NM_006609			2	3
MAP3K3	Mitogen-activated protein kinase kinase kinase 3	NM_002401		1	1	2
MAP3K4	Mitogen-activated protein kinase kinase kinase 4	NM_005922			2	2
MAP3K5	Mitogen-activated protein kinase kinase kinase 5	NM_005923			2	3
MAP3K6	Mitogen-activated protein kinase kinase kinase 6	NM_004672			3	1
MAP3K7IP1	Mitogen-activated protein kinase kinase kinase 7 interacting protein 1	NM_006116			4	1
MAP3K9	Mitogen-activated protein kinase kinase kinase 9	XM_027237			1	4
MAP4K1	Mitogen-activated protein kinase kinase kinase kinase 1	NM_007181			3	2
MAP4K2	Mitogen-activated protein kinase kinase kinase kinase 2	NM_004579			2	3
MAP4K3	Mitogen-activated protein kinase kinase kinase kinase 3	NM_003618			3	1
MAP4K4	Mitogen-activated protein kinase kinase kinase kinase 4	NM_145687		1	2	2
Table S1 (cont'd 7)		Genes analysed in RNAi screen and the EGFP-EBP50 nuclear localization scores
Kinase and Phosphatase			No. of shRNA
			EGFP N-C (shGene/shVC)
Gene Symbol	Gene Name	Acession No.	>2.00	1.50-1.99	1.00-1.49	0.51-0.99	0.5-0.11	<0.10
MAP4K5	Mitogen-activated protein kinase kinase kinase kinase 5	NM_006575			1	4
MAPK10	Mitogen-activated protein kinase 10	NM_002753			4	1
MAPK12	Mitogen-activated protein kinase 12	NM_002969				5
MAPK13	Mitogen-activated protein kinase 13	NM_002754			3	1
MAPK15	Mitogen-activated protein kinase 15	NM_139021			1	2
MAPK3	Mitogen-activated protein kinase 3	NM_002746			1	2
MAPK6	Mitogen-activated protein kinase 6	NM_002748			3	1
MAPK8	Mitogen-activated protein kinase 8 interacting protein 1	NM_005456		1	2
MAPK9	Mitogen-activated protein kinase 9	NM_139069			4	1
MAPKAP1	Mitogen-activated protein kinase associated protein 1	NM_024117			3	1
MAPKAPK2	Mitogen-activated protein kinase-activated protein kinase 2	NM_032960				5
MAPKAPK3	Mitogen-activated protein kinase-activated protein kinase 3	NM_004635			2	3
MAPKAPK5	Mitogen-activated protein kinase-activated protein kinase 5	NM_003668			3	1
MARK1	MAP/microtubule affinity-regulating kinase 1	NM_018650			3	2
MARK2	MAP/microtubule affinity-regulating kinase 2	NM_004954			3	2
MARK3	MAP/microtubule affinity-regulating kinase 3	NM_002376			3	1
MARK4	MAP/microtubule affinity-regulating kinase 4	NM_031417				5
MAST1	Microtubule associated serine/threonine kinase 1	NM_014975			2	1
MAST2	Microtubule associated serine/threonine kinase 2	NM_015112			3
MAST3	Microtubule associated serine/threonine kinase 3	XM_038150				5
MAST4	Microtubule associated serine/threonine kinase family member 4	XM_291141			1	4
MASTL	Microtubule associated serine/threonine kinase-like	NM_032844			2	3
MATK	Megakaryocyte-associated tyrosine kinase	NM_002378			2	3
MBIP	MAP3K12 binding inhibitory protein 1	NM_016586				5
MCTP1	Multiple C2 domains, transmembrane 1	NM_024717			2	3
MCTP2	Multiple C2 domains, transmembrane 2	NM_018349			3	2
MDGA2	MAM domain containing glycosylphosphatidylinositol anchor 2	NM_182830				5
MDM2	Mdm2, transformed 3T3 cell double minute 2, p53 binding protein (mouse)	NM_002392			3	2
MELK	Maternal embryonic leucine zipper kinase	NM_014791			3	2
MEN1	Multiple endocrine neoplasia I	NM_000244			1	4
MERTK	c-mer proto-oncogene tyrosine kinase	NM_006343		1	3	1
MET	Met proto-oncogene (hepatocyte growth factor receptor)	NM_000245			3	2
MINK1	Misshapen-like kinase 1 (zebrafish)	NM_015716				3
MKNK1	MAP kinase interacting serine/threonine kinase 1	NM_003684				4
MKNK2	MAP kinase interacting serine/threonine kinase 2	NM_017572			1	4
MLCK	MLCK protein	NM_182493			5
MLKL	Mixed lineage kinase domain-like	NM_152649			2	3
MLLT7	Myeloid/lymphoid or mixed-lineage leukemia (trithorax homolog, Drosophila); translocated to, 7	NM_005938			5
MMP1	Matrix metallopeptidase 1 (interstitial collagenase)	NM_002421				5
MMP3	Matrix metallopeptidase 3 (stromelysin 1, progelatinase)	NM_002422			1	3
MORC1	MORC family CW-type zinc finger 1	NM_014429			2	3
MOS	v-mos Moloney murine sarcoma viral oncogene homolog	NM_005372			2	1
MPP1	Membrane protein, palmitoylated 1, 55kDa	NM_002436			1	4
MPP2	Membrane protein, palmitoylated 2 (MAGUK p55 subfamily member 2)	NM_005374			2	3
MPP3	Membrane protein, palmitoylated 3 (MAGUK p55 subfamily member 3)	NM_001932			2	3
MSH2	mutS homolog 2, colon cancer, nonpolyposis type 1 (E. coli)	NM_000251		1	4
MSH5	mutS homolog 5 (E. coli)	NM_002441			2	3
MST1R	Macrophage stimulating 1 receptor (c-met-related tyrosine kinase)	NM_002447			1	4
Table S1 (cont'd 8)		Genes analysed in RNAi screen and the EGFP-EBP50 nuclear localization scores
Kinase and Phosphatase			No. of shRNA
			EGFP N-C (shGene/shVC)
Gene Symbol	Gene Name	Acession No.	>2.00	1.50-1.99	1.00-1.49	0.51-0.99	0.5-0.11	<0.10
MTM1	Myotubularin 1	NM_000252			1	3
MTMR1	Myotubularin related protein 1	NM_003828			2	3
MTMR2	Myotubularin related protein 2	NM_016156			2	3
MTMR3	Myotubularin related protein 3	NM_021090			3	2
MTMR4	Myotubularin related protein 4	NM_004687			2	3
MTMR6	Myotubularin related protein 6	NM_004685			3	1
MUSK	Muscle, skeletal, receptor tyrosine kinase	NM_005592			1	3
MYLK	Myosin, light polypeptide kinase	NM_053028			3
MYLK2	Myosin light chain kinase 2, skeletal muscle	NM_033118			3
MYO3A	Myosin IIIA	NM_017433				5
MYO3B	Myosin IIIB	NM_001083615			5
MYO9B	Myosin IXB	NM_004145			3	2
MYST2	MYST histone acetyltransferase 2	NM_007067		1	1	3
NBN	Nibrin	NM_002485			5
NEDD4L	Neural precursor cell expressed, developmentally down-regulated 4-like	NM_015277			4	1
NEK1	NIMA (never in mitosis gene a)-related kinase 1	NM_012224			2	3
NEK10	NIMA (never in mitosis gene a)- related kinase 10	NM_152534			2	3
NEK11	NIMA (never in mitosis gene a)- related kinase 11	NM_024800			4	1
NEK2	NIMA (never in mitosis gene a)-related kinase 2	NM_002497			5
NEK3	NIMA (never in mitosis gene a)-related kinase 3	NM_152720			2	3
NEK4	NIMA (never in mitosis gene a)-related kinase 4	NM_003157			2	3
NEK5	NIMA (never in mitosis gene a)-related kinase 5	XM_292160			2	3
NEK6	NIMA (never in mitosis gene a)-related kinase 6	NM_014397			4	1
NEK7	NIMA (never in mitosis gene a)-related kinase 7	NM_133494			4
NEK8	NIMA (never in mitosis gene a)- related kinase 8	NM_178170			3	2
NEK9	NIMA (never in mitosis gene a)- related kinase 9	NM_033116			4
NF1	Neurofibromin 1	NM_000267			5
NF2	Neurofibromin 2 (merlin)	NM_000268			2	3
NKX3-1	NK3 homeobox 1	NM_006167			3	1
NLK	Nemo like kinase	NM_016231			1	4
NME5	Non-metastatic cells 5, protein expressed in (nucleoside-diphosphate kinase)	NM_003551			1	4
NOS2A	Nitric oxide synthase 2A (inducible, hepatocytes)	NM_000625				5
NOTCH1	Notch homolog 1, translocation-associated (Drosophila)	NM_017617			1	4
NOVA1	Neuro-oncological ventral antigen 1	NM_006491		1	3
NPR1	Natriuretic peptide receptor A/guanylate cyclase A (atrionatriuretic peptide receptor A)	NM_000906			1	4
NPR2	Natriuretic peptide receptor B/guanylate cyclase B (atrionatriuretic peptide receptor B)	NM_003995		1	3
NQO1	NAD(P)H dehydrogenase, quinone 1	NM_000903				5
NR1H4	Nuclear receptor subfamily 1, group H, member 4	NM_005123			3	2
NR1I2	Nuclear receptor subfamily 1, group I, member 2	NM_003889			3	2
NR1I3	Nuclear receptor subfamily 1, group I, member 3	NM_001077469			4	1
NRBP	Nuclear receptor binding protein	NM_013392		1	3	1
NRBP2	Nuclear receptor binding protein 2	NM_178564				5
NTRK1	Neurotrophic tyrosine kinase, receptor, type 1	NM_002529			2	3
NTRK2	Neurotrophic tyrosine kinase, receptor, type 2	NM_006180			2	3
NTRK3	Neurotrophic tyrosine kinase, receptor, type 3	NM_002530			2	3
NUAK1	NUAK family, SNF1-like kinase, 1	NM_014840		1	3	1
NUAK2	NUAK family, SNF1-like kinase, 2	NM_030952			3	1
OBSCN	Obscurin, cytoskeletal calmodulin and titin-interacting RhoGEF	NM_052843			5
Table S1 (cont'd 9)		Genes analysed in RNAi screen and the EGFP-EBP50 nuclear localization scores
Kinase and Phosphatase			No. of shRNA
			EGFP N-C (shGene/shVC)
Gene Symbol	Gene Name	Acession No.	>2.00	1.50-1.99	1.00-1.49	0.51-0.99	0.5-0.11	<0.10
OTOF	Otoferlin	NM_194323			1	4
OXSR1	Oxidative-stress responsive 1	NM_005109				4
PAK1	p21 protein (Cdc42/Rac)-activated kinase 1	NM_002576			1	3
PAK2	p21 (CDKN1A)-activated kinase 2	NM_002577				5
PAK3	p21 (CDKN1A)-activated kinase 3	NM_002578				5
PAK6	p21(CDKN1A)-activated kinase 6	NM_020168			3
PAK7	p21 protein (Cdc42/Rac)-activated kinase 7	NM_020341			2	3
PASK	PAS domain containing serine/threonine kinase	NM_015148			1	3
PBK	PDZ binding kinase	NM_018492			4	1
PCTK2	PCTAIRE protein kinase 2	NM_002595			1	4
PCTK3	PCTAIRE protein kinase 3	NM_002596			3	2
PDGFRA	Platelet-derived growth factor receptor, alpha polypeptide	NM_006206		1	3	1
PDGFRB	Platelet-derived growth factor receptor, beta polypeptide	NM_002609			2	3
PDIK1L	PDLIM1 interacting kinase 1 like	NM_152835			2	3
PDK1	Pyruvate dehydrogenase kinase, isozyme 1	NM_002610			1	3
PDK2	Pyruvate dehydrogenase kinase, isozyme 2	NM_002611				5
PDK4	Pyruvate dehydrogenase kinase, isozyme 4	NM_002612			4	1
PDPK1	3-phosphoinositide dependent protein kinase-1	NM_002613			3	2
PFTK1	PFTAIRE protein kinase 1	NM_012395			4
PGK1	Phosphoglycerate kinase 1	NM_000291				5
PGR	progesterone receptor	NM_000926				4
PHKG1	Phosphorylase kinase, gamma 1 (muscle)	NM_006213				5
PHKG2	Phosphorylase kinase, gamma 2 (testis)	NM_000294			4	1
PHOSPHO1	Phosphatase, orphan 1	NM_178500				4
PIK3C2A	Phosphoinositide-3-kinase, class 2, alpha polypeptide	NM_002645			2	3
PIK3C2B	Phosphoinositide-3-kinase, class 2, beta polypeptide	NM_002646			2	3
PIK3C2G	Phosphoinositide-3-kinase, class 2, gamma polypeptide	NM_004570			5
PIK3CB	Phosphoinositide-3-kinase, catalytic, beta polypeptide	NM_006219			1	3
PIK3R2	Phosphoinositide-3-kinase, regulatory subunit 2 (beta)	NM_005027			5
PIK3R4	Phosphoinositide-3-kinase, regulatory subunit 4, p150	NM_014602			4
PIM2	Pim-2 oncogene	NM_006875			3	2
PIM3	Pim-3 oncogene	NM_001001852				3
PIN1	Protein (peptidyl-prolyl cis/trans isomerase) NIMA-interacting 1	NM_006221			4
PINK1	PTEN induced putative kinase 1	NM_032409			3	2
PIP5K2A	Phosphatidylinositol-4-phosphate 5-kinase, type II, alpha	NM_005028			1	3
PIP5K2B	Phosphatidylinositol-4-phosphate 5-kinase, type II, beta	NM_003559			1	4
PKIA	Protein kinase (cAMP-dependent, catalytic) inhibitor alpha	NM_006823			4	1
PKIB	Protein kinase (cAMP-dependent, catalytic) inhibitor beta	NM_032471			2	3
PKLR	Pyruvate kinase, liver and RBC	NM_000298			1	2
PKMYT1	Protein kinase, membrane associated tyrosine/threonine 1	NM_004203			1	2
PKN1	Protein kinase N1	NM_002741			2	3
PKN2	Protein kinase N2	NM_006256				5
PKN3	Protein kinase N3	NM_013355			3	1
PLCB1	Phospholipase C, beta 1 (phosphoinositide-specific)	NM_182734			1	3
PLCB2	Phospholipase C, beta 2	NM_004573			1	4
PLCB4	Phospholipase C, beta 4	NM_000933				5
PLCD1	Phospholipase C, delta 1	NM_001130964			2	2
PLCD4	Phospholipase C, delta 4	NM_032726			3	2
Table S1 (cont'd 10)		Genes analysed in RNAi screen and the EGFP-EBP50 nuclear localization scores
Kinase and Phosphatase			No. of shRNA
			EGFP N-C (shGene/shVC)
Gene Symbol	Gene Name	Acession No.	>2.00	1.50-1.99	1.00-1.49	0.51-0.99	0.5-0.11	<0.10
PLCG1	Phospholipase C, gamma 1	NM_002660				4
PLCG2	Phospholipase C, gamma 2 (phosphatidylinositol-specific)	NM_002661			2	2
PLCL2	Phospholipase C-like 2	NM_015184			4
PLD1	Phospholipase D1, phophatidylcholine-specific	NM_002662			3
PLK1	Polo-like kinase 1 (Drosophila)	NM_005030			1	3
PLK2	Polo-like kinase 2 (Drosophila)	NM_006622		1	3
PLK3	Polo-like kinase 3 (Drosophila)	NM_004073			5
PLK4	Polo-like kinase 4 (Drosophila)	NM_014264			3	2
PMVK	Phosphomevalonate kinase	NM_006556			1	3
PNCK	Pregnancy up-regulated non-ubiquitously expressed CaM kinase	NM_001039582			4	1
PPARA	Peroxisome proliferative activated receptor, alpha	NM_005036			3	2
PPARD	Peroxisome proliferative activated receptor, delta	NM_006238			1	3
PPARG	Peroxisome proliferator activated receptor gamma	NM_011146			3	2
PPEF1	Protein phosphatase, EF-hand calcium binding domain 1	NM_006240			3	2
PPEF2	Protein phosphatase, EF-hand calcium binding domain 2	NM_006239			2	3
PPFIA1	Protein tyrosine phosphatase, receptor type, f polypeptide (PTPRF), interacting protein (liprin), alpha 1	NM_003626			2	3
PPFIA2	Protein tyrosine phosphatase, receptor type, f polypeptide (PTPRF), interacting protein (liprin), alpha 2	NM_003625			1	4
PPFIA3	Protein tyrosine phosphatase, receptor type, f polypeptide (PTPRF), interacting protein (liprin), alpha 3	NM_003660			2	3
PPFIBP1	PTPRF interacting protein, binding protein 1 (liprin beta 1)	NM_003622		1	1	3
PPM1B	Protein phosphatase 1B (formerly 2C), magnesium-dependent, beta isoform	NM_002706			3	1
PPM1D	Protein phosphatase 1D magnesium-dependent, delta isoform	NM_003620			5
PPM1E	Protein phosphatase 1E (PP2C domain containing)	NM_014906			3	2
PPM1F	Protein phosphatase 1F (PP2C domain containing)	NM_014634			2	1
PPM1K	Protein phosphatase 1K (PP2C domain containing)	NM_152542			2	3
PPM1L	Protein phosphatase 1 (formerly 2C)-like	NM_139245			1	4
PPM1M	Protein phosphatase 1M (PP2C domain containing)	NM_144641			3	1
PPM2C	Protein phosphatase 2C, magnesium-dependent, catalytic subunit	NM_018444				5
PPME1	Protein phosphatase methylesterase 1	NM_016147				4
PPP1CA	Protein phosphatase 1, catalytic subunit, alpha isoform	NM_002708			2	3
PPP1CB	Protein phosphatase 1, catalytic subunit, beta isoform	NM_002709			3	2
PPP1CC	Protein phosphatase 1, catalytic subunit, gamma isoform	NM_002710			5
PPP1R11	Protein phosphatase 1, regulatory (inhibitor) subunit 11	NM_021959			2	2
PPP1R12A	Protein phosphatase 1, regulatory (inhibitor) subunit 12A	NM_002480			3	2
PPP1R12B	Protein phosphatase 1, regulatory (inhibitor) subunit 12B	NM_002481			3	2
PPP1R12C	Protein phosphatase 1, regulatory (inhibitor) subunit 12C	NM_017607			1	2
PPP1R13B	Protein phosphatase 1, regulatory (inhibitor) subunit 13B	NM_015316			3	2
PPP1R14A	Protein phosphatase 1, regulatory (inhibitor) subunit 14A	NM_033256				5
PPP1R14C	Protein phosphatase 1, regulatory (inhibitor) subunit 14C	NM_030949			3	2
PPP1R14D	Protein phosphatase 1, regulatory (inhibitor) subunit 14D	NM_017726			3	1
PPP1R15A	Protein phosphatase 1, regulatory (inhibitor) subunit 15A	NM_014330			2	3
PPP1R15B	Protein phosphatase 1, regulatory (inhibitor) subunit 15B	NM_032833			5
PPP1R16A	Protein phosphatase 1, regulatory (inhibitor) subunit 16A	NM_032902			4
PPP1R16B	Protein phosphatase 1, regulatory (inhibitor) subunit 16B	NM_015568			3	2
PPP1R1A	Protein phosphatase 1, regulatory (inhibitor) subunit 1A	NM_006741			1	4
PPP1R3A	Protein phosphatase 1, regulatory (inhibitor) subunit 3A (glycogen and sarcoplasmic reticulum binding subunit, skeletal muscle)	NM_002711			3	2
PPP1R3C	Protein phosphatase 1, regulatory (inhibitor) subunit 3C	NM_005398			2	2
PPP1R7	Protein phosphatase 1, regulatory subunit 7	NM_002712		1	4
PPP1R9B	Protein phosphatase 1, regulatory subunit 9B, spinophilin	NM_032595			2	1
Table S1 (cont'd 11)		Genes analysed in RNAi screen and the EGFP-EBP50 nuclear localization scores
Kinase and Phosphatase			No. of shRNA
			EGFP N-C (shGene/shVC)
Gene Symbol	Gene Name	Acession No.	>2.00	1.50-1.99	1.00-1.49	0.51-0.99	0.5-0.11	<0.10
PPP2CA	Protein phosphatase 2 (formerly 2A), catalytic subunit, alpha isoform	NM_002715			2	3
PPP2CB	Protein phosphatase 2 (formerly 2A), catalytic subunit, beta isoform	NM_004156			5
PPP2R2A	Protein phosphatase 2 (formerly 2A), regulatory subunit B, alpha isoform	NM_002717				5
PPP2R2B	Protein phosphatase 2 (formerly 2A), regulatory subunit B, beta isoform	NM_001127381			5
PPP2R2C	Protein phosphatase 2 (formerly 2A), regulatory subunit B (PR 52), gamma isoform	NM_020416			4	1
PPP2R3A	Protein phosphatase 2 (formerly 2A), regulatory subunit B'', alpha	NM_002718			2	3
PPP2R3B	Protein phosphatase 2 (formerly 2A), regulatory subunit B'', beta	NM_013239			2	2
PPP2R4	Protein phosphatase 2A, regulatory subunit B' (PR 53)	NM_178001			4
PPP2R5B	Protein phosphatase 2, regulatory subunit B', beta isoform	NM_006244			4	1
PPP2R5C	Protein phosphatase 2, regulatory subunit B (B56), gamma isoform	NM_002719		1	3	1
PPP2R5D	Protein phosphatase 2, regulatory subunit B (B56), delta isoform	NM_006245			2	2
PPP2R5E	Protein phosphatase 2, regulatory subunit B (B56), epsilon isoform	NM_006246			1	4
PPP3CA	Protein phosphatase 3 (formerly 2B), catalytic subunit, alpha isoform (calcineurin A alpha)	NM_000944			3	2
PPP3CB	Protein phosphatase 3 (formerly 2B), catalytic subunit, beta isoform	NM_001142353			5
PPP3CC	Protein phosphatase 3 (formerly 2B), catalytic subunit, gamma isoform (calcineurin A gamma)	NM_005605			3	2
PPP3R1	Protein phosphatase 3 (formerly 2B), regulatory subunit B, 19kDa, alpha isoform (calcineurin B, type I)	NM_000945				5
PPP3R2	Protein phosphatase 3 (formerly 2B), regulatory subunit B, 19kDa, beta isoform (calcineurin B, type II)	NM_147180			2	3
PPP4C	Protein phosphatase 4 (formerly X), catalytic subunit	NM_002720			3	1
PPP5C	Protein phosphatase 5, catalytic subunit	NM_006247			3	2
PPP6C	Protein phosphatase 6, catalytic subunit	NM_002721			1	4
PRKAA1	Protein kinase, AMP-activated, alpha 1 catalytic subunit	NM_006251			4	1
PRKAA2	Protein kinase, AMP-activated, alpha 2 catalytic subunit	NM_006252			2	3
PRKAB1	Protein kinase, AMP-activated, beta 1 non-catalytic subunit	NM_006253			2	3
PRKAB2	Protein kinase, AMP-activated, beta 2 non-catalytic subunit	NM_005399			4	1
PRKACB	Protein kinase, cAMP-dependent, catalytic, beta	NM_002731			4	1
PRKACG	Protein kinase, cAMP-dependent, catalytic, gamma	NM_002732			2	2
PRKAG1	Protein kinase, AMP-activated, gamma 1 non-catalytic subunit	NM_002733			1	4
PRKAG2	Protein kinase, AMP-activated, gamma 2 non-catalytic subunit	NM_016203			3	2
PRKAG3	Protein kinase, AMP-activated, gamma 3 non-catalytic subunit	NM_017431				4
PRKAR1A	Protein kinase, cAMP-dependent, regulatory, type I, alpha (tissue specific extinguisher 1)	NM_002734			4	1
PRKCA	Protein kinase C, alpha	NM_002737			2	3
PRKCB1	Protein kinase C, beta 1	NM_002738				4
PRKCE	Protein kinase C, epsilon	NM_005400			5
PRKCG	Protein kinase C, gamma	NM_002739			3	1
PRKCH	Protein kinase C, eta	NM_006255			2	3
PRKCI	Protein kinase C, iota	NM_002740			2	3
PRKCQ	Protein kinase C, theta	NM_006257			4	1
PRKD1	Protein kinase D1	NM_002742			3	2
PRKD2	Protein kinase D2	NM_016457			2	2
PRKD3	Protein kinase D3	NM_005813			4	1
PRKDC	Protein kinase, DNA-activated, catalytic polypeptide	NM_006904			1	3
PRKG1	Protein kinase, cGMP-dependent, type I	NM_006258			3	1
PRKX	Protein kinase, X-linked	NM_005044			3	1
PRKY	Protein kinase, Y-linked	NM_002760			3
PRPF4B	PRP4 pre-mRNA processing factor 4 homolog B (yeast)	NM_003913			5
PRSS7	Protease, serine, 7 (enterokinase)	NM_002772			3	2
PSKH1	Protein serine kinase H1	NM_006742			4	1
PSKH2	Protein serine kinase H2	NM_033126			3	2
Table S1 (cont'd 12)		Genes analysed in RNAi screen and the EGFP-EBP50 nuclear localization scores
Kinase and Phosphatase			No. of shRNA
			EGFP N-C (shGene/shVC)
Gene Symbol	Gene Name	Acession No.	>2.00	1.50-1.99	1.00-1.49	0.51-0.99	0.5-0.11	<0.10
PSPH	Phosphoserine phosphatase	NM_004577			5
PSTPIP1	Proline-serine-threonine phosphatase interacting protein 1	NM_003978			1	3
PSTPIP2	Proline-serine-threonine phosphatase interacting protein 2	NM_024430			4	1
PTBP2	Polypyrimidine tract binding protein 2	NM_021190		1	4
PTEN	Phosphatase and tensin homolog (mutated in multiple advanced cancers 1)	NM_000314			2	3
PTHR1	Parathyroid hormone receptor 1	NM_000316			1	3
PTK2	PTK2 protein tyrosine kinase 2	NM_005607			1	4
PTK2B	PTK2B protein tyrosine kinase 2 beta	NM_004103			3
PTK6	PTK6 protein tyrosine kinase 6	NM_005975			2	2
PTK7	PTK7 protein tyrosine kinase 7	NM_002821			2	3
PTN	Pleiotrophin (heparin binding growth factor 8, neurite growth-promoting factor 1)	NM_002825			3
PTP4A1	Protein tyrosine phosphatase type IVA, member 1	NM_003463			4	1
PTP4A2	Protein tyrosine phosphatase type IVA, member 2	NM_003479			4
PTPDC1	Protein tyrosine phosphatase domain containing 1	NM_152422			1	4
PTPLA	Protein tyrosine phosphatase-like (proline instead of catalytic arginine), member A	NM_014241			3	2
PTPN1	Protein tyrosine phosphatase, non-receptor type 1	NM_002827			2	2
PTPN11	Protein tyrosine phosphatase, non-receptor type 11 (Noonan syndrome 1)	NM_002834				5
PTPN12	Protein tyrosine phosphatase, non-receptor type 12	NM_001131008			3	2
PTPN13	Protein tyrosine phosphatase, non-receptor type 13 (APO-1/CD95 (Fas)-associated phosphatase)	NM_006264			5
PTPN14	Protein tyrosine phosphatase, non-receptor type 14	NM_005401			3	2
PTPN18	Protein tyrosine phosphatase, non-receptor type 18 (brain-derived)	NM_014369			1	2
PTPN2	Protein tyrosine phosphatase, non-receptor type 2	NM_002828			2	3
PTPN21	Protein tyrosine phosphatase, non-receptor type 21	NM_007039			4	1
PTPN22	Protein tyrosine phosphatase, non-receptor type 22 (lymphoid)	NM_012411			2	3
PTPN23	Protein tyrosine phosphatase, non-receptor type 23	NM_015466				5
PTPN3	Protein tyrosine phosphatase, non-receptor type 3	NM_002829			3	1
PTPN4	Protein tyrosine phosphatase, non-receptor type 4 (megakaryocyte)	NM_002830			2	3
PTPN5	Protein tyrosine phosphatase, non-receptor type 5 (striatum-enriched)	NM_032781			4
PTPN6	Protein tyrosine phosphatase, non-receptor type 6	NM_002831			3	1
PTPN7	Protein tyrosine phosphatase, non-receptor type 7	NM_002832			5
PTPN9	Protein tyrosine phosphatase, non-receptor type 9	NM_002833			5
PTPNS1	Protein tyrosine phosphatase, non-receptor type substrate 1	NM_080792			3	2
PTPNS1L2	Protein tyrosine phosphatase, non-receptor type substrate 1-like 2	NM_178460			2	2
PTPRA	Protein tyrosine phosphatase, receptor type, A	NM_002836			4	1
PTPRB	Protein tyrosine phosphatase, receptor type, B	NM_001109754			4	1
PTPRC	Protein tyrosine phosphatase, receptor type, C	NM_002838			3	2
PTPRD	Protein tyrosine phosphatase, receptor type, D	NM_001040712			3	2
PTPRE	Protein tyrosine phosphatase, receptor type, E	NM_006504			2	2
PTPRF	Protein tyrosine phosphatase, receptor type, F	NM_002840			3	2
PTPRG	Protein tyrosine phosphatase, receptor type, G	NM_002841			5
PTPRH	Protein tyrosine phosphatase, receptor type, H	NM_001161440			2	2
PTPRJ	Protein tyrosine phosphatase, receptor type, J	NM_002843			4
PTPRK	Protein tyrosine phosphatase, receptor type, K	NM_001135648			5
PTPRM	Protein tyrosine phosphatase, receptor type, M	NM_002845		1	5	1
PTPRN	Protein tyrosine phosphatase, receptor type, N	NM_002846			5
PTPRN2	Protein tyrosine phosphatase, receptor type, N polypeptide 2	NM_002847				5
PTPRO	Protein tyrosine phosphatase, receptor type, O	NM_002848			2	3
PTPRR	Protein tyrosine phosphatase, receptor type, R	NM_002849			1	3
Table S1 (cont'd 13)		Genes analysed in RNAi screen and the EGFP-EBP50 nuclear localization scores
Kinase and Phosphatase			No. of shRNA
			EGFP N-C (shGene/shVC)
Gene Symbol	Gene Name	Acession No.	>2.00	1.50-1.99	1.00-1.49	0.51-0.99	0.5-0.11	<0.10
PTPRS	Protein tyrosine phosphatase, receptor type, S	NM_002850			2	3
PTPRT	Protein tyrosine phosphatase, receptor type, T	NM_007050			4
PTPRU	Protein tyrosine phosphatase, receptor type, U	NM_005704			3	1
PTPRZ1	Protein tyrosine phosphatase, receptor-type, Z polypeptide 1	NM_002851			2	2
PXK	PX domain containing serine/threonine kinase	NM_017771		1	4
RAB11FIP5	RAB11 family interacting protein 5 (class I)	NM_015470			3	1
RAF1	v-raf-1 murine leukemia viral oncogene homolog 1	NM_002880			5
RAGE	Renal tumor antigen	NM_014226			5
RASA2	RAS p21 protein activator 2	NM_006506			2	3
RASA3	RAS p21 protein activator 3	NM_007368			2	3
RASAL2	RAS protein activator like 2	NM_004841			2	1
RASSF5	Ras association (RalGDS/AF-6) domain family 5	NM_031437			2	3
RB1	Retinoblastoma 1	NM_000321			2	3
RBL1	Retinoblastoma-like 1 (p107)	NM_002895			3	2
REL	v-rel reticuloendotheliosis viral oncogene homolog (avian)	NM_002908			3	2
RET	Ret proto-oncogene	NM_020630			4	1
RGS3	Regulator of G-protein signalling 3	NM_134427			3	1
RHO	Rhodopsin (opsin 2, rod pigment) (retinitis pigmentosa 4, autosomal dominant)	NM_000539			1	4
RIMS1	Regulating synaptic membrane exocytosis 1	NM_014989			3	2
RIMS2	Regulating synaptic membrane exocytosis 2	NM_014677			5
RIMS4	Regulating synaptic membrane exocytosis 4	NM_182970			1	4
RIOK1	RIO kinase 1 (yeast)	NM_031480			1	3
RIOK3	RIO kinase 3 (yeast)	NM_003831			1	4
RIPK1	Receptor (TNFRSF)-interacting serine-threonine kinase 1	NM_003804		1	4
RIPK2	Receptor-interacting serine-threonine kinase 2	NM_003821			3	2
RIPK3	Receptor-interacting serine-threonine kinase 3	NM_006871			1	4
RIPK4	Receptor-interacting serine-threonine kinase 4	NM_020639				5
RNASEL	Ribonuclease L (2',5'-oligoisoadenylate synthetase-dependent)	NM_021133			5
ROCK1	Rho-associated, coiled-coil containing protein kinase 1	NM_005406				5
ROCK2	Rho-associated, coiled-coil containing protein kinase 2	NM_004850			3	2
ROR1	Receptor tyrosine kinase-like orphan receptor 1	NM_005012			2	3
ROS1	v-ros UR2 sarcoma virus oncogene homolog 1 (avian)	NM_002944		1	3	1
RP11-145H9.1	Hypothetical protein LOC340156	XM_373109			1	4
RP6-213H19.1	Mst3 and SOK1-related kinase	NM_016542			2	3
RPGRIP1	Retinitis pigmentosa GTPase regulator interacting protein 1	NM_020366			1	4
RPS6KA1 (RSK1)	Ribosomal protein S6 kinase, 90kDa, polypeptide 1	NM_002953			1	2	2
RPS6KA2	Ribosomal protein S6 kinase, 90kDa, polypeptide 2	NM_021135				4
RPS6KA3	Ribosomal protein S6 kinase, 90kDa, polypeptide 3	NM_004586				5
RPS6KA4	Ribosomal protein S6 kinase, 90kDa, polypeptide 4	NM_003942			2	2
RPS6KA6	Ribosomal protein S6 kinase, 90kDa, polypeptide 6	NM_014496				5
RPS6KB1	Ribosomal protein S6 kinase, 70kDa, polypeptide 1	NM_003161			3	2
RPS6KC1	Ribosomal protein S6 kinase, 52kDa, polypeptide 1	NM_012424			1	4
RPS6KL1	Ribosomal protein S6 kinase-like 1	NM_031464			2	3
RSC1A1	Regulatory solute carrier protein, family 1, member 1	NM_006511			3	2
RXRA	Retinoid X receptor, alpha	NM_002957			3	2
RXRB	Retinoid X receptor, beta	NM_021976			4	1
RXRG	Retinoid X receptor, gamma	NM_006917			3	2
RYK	RYK receptor-like tyrosine kinase	NM_002958			1	4
Table S1 (cont'd 14)		Genes analysed in RNAi screen and the EGFP-EBP50 nuclear localization scores
Kinase and Phosphatase			No. of shRNA
			EGFP N-C (shGene/shVC)
Gene Symbol	Gene Name	Acession No.	>2.00	1.50-1.99	1.00-1.49	0.51-0.99	0.5-0.11	<0.10
SAG	S-antigen; retina and pineal gland (arrestin)	NM_000541			2	2
SART1	Squamous cell carcinoma antigen recognised by T cells	NM_005146		1	3
SBF1	SET binding factor 1	NM_002972			3
SBK1	SH3-binding domain kinase 1	XM_370948				4
SCYL1	SCY1-like 1 (S. cerevisiae)	NM_020680			2	3
SCYL2	SCY1-like 2 (S. cerevisiae)	NM_017988			2	3
SCYL3	SCY1-like 3 (S. cerevisiae)	NM_020423		1	3
SF1	Splicing factor 1	NM_004630			5
SFN	Stratifin	NM_006142		2	2	1
SFPQ	Splicing factor proline/glutamine-rich (polypyrimidine tract binding protein associated)	NM_005066		1	2	1
SFRS1	Splicing factor, arginine/serine-rich 1 (splicing factor 2, alternate splicing factor)	NM_006924	1		3
SFRS7	Splicing factor, arginine/serine-rich 7, 35kDa	NM_006276			5
SGK	Serum/glucocorticoid regulated kinase 1	NM_001143676			3	2
SGK2	Serum/glucocorticoid regulated kinase 2	NM_170693			1	3
SKAP1	Src kinase associated phosphoprotein 1	NM_003726			1	4
SKI	v-ski sarcoma viral oncogene homolog (avian)	NM_003036			5
SLK	STE20-like kinase (yeast)	NM_014720			4	1
SLU7	Step II splicing factor SLU7	NM_006425		2	3
SMG1	PI-3-kinase-related kinase SMG-1	NM_014006			1	4
SMNDC1	Survival motor neuron domain containing 1	NM_005871			5
SNCA	Synuclein, alpha (non A4 component of amyloid precursor)	NM_000345				4
SNRK	SNF related kinase	NM_017719			2	3
SNW1	SNW domain containing 1	NM_012245			5
SOCS5	Suppressor of cytokine signaling 5	NM_014011		1	4
SRMS	src-related kinase lacking C-terminal regulatory tyrosine and N-terminal myristylation sites	NM_080823			4	1
SRPK2	SFRS protein kinase 2	NM_003138			2	3
SRPK3	SFRS protein kinase 3	NM_014370			1	2
SSH1	Slingshot homolog 1 (Drosophila)	NM_018984				4
SSH2	Slingshot homolog 2 (Drosophila)	NM_033389			1	4
STAC3	SH3 and cysteine rich domain 3	NM_145064			1	3
STK10	Serine/threonine kinase 10	NM_005990			3	2
STK11	Serine/threonine kinase 11	NM_000455			5
STK16	Serine/threonine kinase 16	NM_001008910		1	3	1
STK17A	Serine/threonine kinase 17a (apoptosis-inducing)	NM_004760			3	1
STK17B	Serine/threonine kinase 17b (apoptosis-inducing)	NM_004226			3	1
STK24	Serine/threonine kinase 24 (STE20 homolog, yeast)	NM_001032296			5
STK25	Serine/threonine kinase 25 (STE20 homolog, yeast)	NM_006374			2	3
STK3	Serine/threonine kinase 3 (STE20 homolog, yeast)	NM_006281			3	2
STK31	Serine/threonine kinase 31	NM_032944				5
STK32A	Serine/threonine kinase 32A	NM_145001			4	1
STK32B	Serine/threonine kinase 32B	NM_018401				5
STK32C	Serine/threonine kinase 32C	NM_173575			3	1
STK33	Serine/threonine kinase 33	NM_030906			2	3
STK35	Serine/threonine kinase 35	NM_080836			1	4
STK36	Serine/threonine kinase 36, fused homolog (Drosophila)	NM_015690				5
STK38L	Serine/threonine kinase 38 like	NM_015000			3	2
STK39	Serine threonine kinase 39 (STE20/SPS1 homolog, yeast)	NM_013233			3	2
STK4	Serine/threonine kinase 4	NM_006282		1	1	3
Table S1 (cont'd 15)		Genes analysed in RNAi screen and the EGFP-EBP50 nuclear localization scores
Kinase and Phosphatase			No. of shRNA
			EGFP N-C (shGene/shVC)
Gene Symbol	Gene Name	Acession No.	>2.00	1.50-1.99	1.00-1.49	0.51-0.99	0.5-0.11	<0.10
STK40	Serine/threonine kinase 40	NM_032017			4
STK6	Serine/threonine kinase 6	NM_003600			4
STRADA	STE20-related kinase adaptor alpha	NM_153335			2	3
STRADB	STE20-related kinase adaptor beta	NM_018571			3	2
STYK1	Serine/threonine/tyrosine kinase 1	NM_018423			4
STYX	Serine/threonine/tyrosine interacting protein	NM_145251			3	2
STYXL1	Serine/threonine/tyrosine interacting-like 1	NM_016086			1	4
SUV39H2	Suppressor of variegation 3-9 homolog 2 (Drosophila)	NM_024670				4
SYK	Spleen tyrosine kinase	NM_003177			1	4
SYT14	Synaptotagmin XIV	NM_153262			2	2
SYT16	Synaptotagmin XVI	NM_031914			4	1
SYT17	Synaptotagmin XVII	NM_016524		2	3
SYT2	Synaptotagmin II	NM_177402			3
SYT4	Synaptotagmin IV	NM_020783			4	1
SYT5	Synaptotagmin V	NM_003180			5
SYTL5	Synaptotagmin-like 5	NM_138780			2	2
TAF1	TAF1 RNA polymerase II, TATA box binding protein (TBP)-associated factor, 250kDa	NM_004606			2	3
TAOK2	TAO kinase 2	NM_004783			3	2
TA-PP2C	T-cell activation protein phosphatase 2C	NM_139283			3	2
TBCK	TBC1 domain containing kinase	NM_033115			2	3
TBK1	TANK-binding kinase 1	NM_013254			2	3
TEK	TEK tyrosine kinase, endothelial	NM_000459			5
TENC1	Tensin like C1 domain containing phosphatase (tensin 2)	NM_170754			3	2
TERF1	Telomeric repeat binding factor (NIMA-interacting) 1	NM_003218			5
TESK1	Testis-specific kinase 1	NM_006285			3	2
TESK2	Testis-specific kinase 2	NM_007170			5
TEX14	Testis expressed sequence 14	NM_031272			1	3
TGFA	Transforming growth factor, alpha	NM_003236				3
TGFB1	Transforming growth factor, beta 1 (Camurati-Engelmann disease)	NM_000660			1	4
TGFBR2	Transforming growth factor, beta receptor II (70/80kDa)	NM_001024847			3	2
THBS1	Thrombospondin 1	NM_003246		1	4
THOC4	THO complex 4	NM_005782			3	1
TIE1	Tyrosine kinase with immunoglobulin-like and EGF-like domains 1	NM_005424			3	2
TINF2	TERF1 (TRF1)-interacting nuclear factor 2	NM_001099274			3	2
TJP2	Tight junction protein 2 (zona occludens 2)	NM_004817			1	4
TLK1	Tousled-like kinase 1	NM_012290			1	4
TLK2	Tousled-like kinase 2	NM_001112707			5
TNF	Tumor necrosis factor (TNF superfamily, member 2)	NM_000594				4
TNFRSF11A	Tumor necrosis factor receptor superfamily, member 11a, NFKB activator	NM_003839				5
TNFRSF1B	Tumor necrosis factor receptor superfamily, member 1B	NM_001066				4
TNFSF11	Tumor necrosis factor (ligand) superfamily, member 11	NM_033012				5
TNK1	Tyrosine kinase, non-receptor, 1	NM_003985			4	1
TNK2	Tyrosine kinase, non-receptor, 2	NM_005781			2	3
TNKS	Tankyrase, TRF1-interacting ankyrin-related ADP-ribose polymerase	NM_003747			4	1
TNNI3K	TNNI3 interacting kinase	NM_015978			1	4
TNS1	Tensin 1	NM_022648			3	2
TP53	Tumor protein p53 (Li-Fraumeni syndrome)	NM_000546			2	2
TPTE2	Transmembrane phosphoinositide 3-phosphatase and tensin homolog 2	NM_130785			4
Table S1 (cont'd 16)		Genes analysed in RNAi screen and the EGFP-EBP50 nuclear localization scores
Kinase and Phosphatase			No. of shRNA
			EGFP N-C (shGene/shVC)
Gene Symbol	Gene Name	Acession No.	>2.00	1.50-1.99	1.00-1.49	0.51-0.99	0.5-0.11	<0.10
TRIB2	Tribbles homolog 2 (Drosophila)	NM_021643			2	3
TRIB3	Tribbles homolog 3 (Drosophila)	NM_021158				5
TRIM24	Tripartite motif-containing 24	NM_003852			4	1
TRIM28	Tripartite motif-containing 28	NM_005762			3	2
TRIM33	Tripartite motif-containing 33	NM_015906			3	2
TRIO	Triple functional domain (PTPRF interacting)	NM_007118		1	3
TRPM6	Transient receptor potential cation channel, subfamily M, member 6	NM_017662			4	1
TRPM7	Transient receptor potential cation channel, subfamily M, member 7	NM_017672			3	1
TRPV5	Transient receptor potential cation channel, subfamily V, member 5	NM_019841			4
TRPV6	Transient receptor potential cation channel, subfamily V, member 6	NM_018646			1	2
TRRAP	Transformation/transcription domain-associated protein	NM_003496			1	4
TSC1	Tuberous sclerosis 1	NM_000368			4	1
TSC2	Tuberous sclerosis 2	NM_000548			3	2
TSSK1	Testis-specific serine kinase 1	NM_032028				4
TSSK2	Testis-specific serine kinase 2	NM_053006			1	4
TSSK3	Testis-specific serine kinase 3	NM_052841			2	3
TSSK4	Testis-specific serine kinase 4	NM_174944			3	1
TSSK6	Testis-specific serine kinase 6	NM_032037			1	4
TTBK2	Tau tubulin kinase 2	NM_173500			4	1
TTK	TTK protein kinase	NM_003318			1	2
TTN	Titin	NM_003319				5
TTRAP	TRAF and TNF receptor associated protein	NM_016614			1	4
TWF1	Twinfilin, actin-binding protein, homolog 1 (Drosophila)	NM_002822				4
TWF2	Twinfilin, actin-binding protein, homolog 2 (Drosophila)	NM_007284				4
TXK	TXK tyrosine kinase	NM_003328			2	2
TYK2	Tyrosine kinase 2	NM_003331			1	4
TYRO3	TYRO3 protein tyrosine kinase	NM_006293			2	2
U2AF1	U2(RNU2) small nuclear RNA auxiliary factor 1	NM_006758			5
UBE2D1	Ubiquitin-conjugating enzyme E2D 1 (UBC4/5 homolog, yeast)	NM_003338			2	3
UBE2D2	Ubiquitin-conjugating enzyme E2D 2 (UBC4/5 homolog, yeast)	NM_003339			2	3
UBE3A	Ubiquitin protein ligase E3A (human papilloma virus E6-associated protein, Angelman syndrome)	NM_000462			3	2
UHMK1	U2AF homology motif (UHM) kinase 1	NM_144624				5
ULK1	Unc-51-like kinase 1 (C. elegans)	NM_003565		1	3	1
ULK2	Unc-51-like kinase 2 (C. elegans)	NM_014683			4	1
ULK3	Unc-51-like kinase 3 (C. elegans)	NM_015518				5
ULK4	Unc-51-like kinase 4 (C. elegans)	NM_017886			1	4
UNC13B	Unc-13 homolog B (C. elegans)	NM_006377			2	2
UNK	UNK	XM_291786			1	3
USP39	Ubiquitin specific peptidase 39	NM_006590			4	1
VEGF	Vascular endothelial growth factor	NM_003376				5
VRK1	Vaccinia related kinase 1	NM_003384		1		4
VRK3	Vaccinia related kinase 3	NM_016440			4
WEE1	WEE1 homolog (S. pombe)	NM_003390			4	1
WNK1	WNK lysine deficient protein kinase 1	NM_018979		1	4
WNK2	WNK lysine deficient protein kinase 2	NM_006648			1	4
WNK4	WNK lysine deficient protein kinase 4	NM_032387				5
WT1	Wilms tumor 1	NM_024424			4
WTAP	Wilms tumor 1 associated protein	NM_004906		2	3
Table S1 (cont'd 17)		Genes analysed in RNAi screen and the EGFP-EBP50 nuclear localization scores
Kinase and Phosphatase			No. of shRNA
			EGFP N-C (shGene/shVC)
Gene Symbol	Gene Name	Acession No.	>2.00	1.50-1.99	1.00-1.49	0.51-0.99	0.5-0.11	<0.10
XRCC4	X-ray repair complementing defective repair in Chinese hamster cells 4	NM_003401			3	2
YES1	v-yes-1 Yamaguchi sarcoma viral oncogene homolog 1	NM_005433			2	3
YSK4	Yeast Sps1/Ste20-related kinase 4 (S. cerevisiae)	NM_025052	2	1	2
ZAK	Sterile alpha motif and leucine zipper containing kinase AZK	NM_016653			2	3
	: Increased nuclear EBP50
	: Decreased nuclear EBP50

## Sheet: Ubiquitinase and Deubiquitinase
Table S1 (cont'd 18)		Genes analysed in RNAi screen and the EGFP-EBP50 nuclear localization scores
Ubiquitinase and Deubiquitinase			No. of shRNA
			EGFP N-C (shGene/shVC)
Gene Symbol	Gene Name	Acession No.	>2.00	1.50-1.99	1.00-1.49	0.51-0.99	0.5-0.11	<0.10
AKTIP	AKT interacting protein	NM_022476			3	2
AMFR	Autocrine motility factor receptor	NM_001144			2	1
ANAPC11	Anaphase promoting complex subunit 11	NM_016476	1		1	3
ANKIB1	Ankyrin repeat and IBR domain containing 1	NM_019004			1	4
ARIH1	Ariadne homolog, ubiquitin-conjugating enzyme E2 binding protein, 1 (Drosophila)	NM_005744			5
ARIH2	Ariadne homolog 2 (Drosophila)	NM_006321			2	2
ATXN3	Ataxin 3	NM_001164782			2	3
ATXN3L	Ataxin 3-like	NM_001135995				5
BAP1	BRCA1 associated protein-1 (ubiquitin carboxy-terminal hydrolase)	NM_004656	1	2	2
BARD1	BRCA1 associated RING domain 1	NM_000465			1	4
BAZ1B	Bromodomain adjacent to zinc finger domain, 1B	NM_023005			1	4
BIRC2	Baculoviral IAP repeat-containing 2	NM_001166			3	2
BIRC3	Baculoviral IAP repeat-containing 3	NM_001165			1	3
BIRC6	Baculoviral IAP repeat-containing 6	NM_016252			3	2
BIRC7	Baculoviral IAP repeat-containing 7	NM_022161		3	2
BIRC8	Baculoviral IAP repeat-containing 8	NM_033341		1	4
BMI1	BMI1 polycomb ring finger oncogene	NM_005180			2	3
BRAP	BRCA1 associated protein	NM_006768	1		3	1
BRCA1	Breast cancer 1, early onset	NM_007294		1	1	1
BRCC3	BRCA1/BRCA2-containing complex, subunit 3	NM_024332			3	2
BTRC	Beta-transducin repeat containing	NM_003939			1	4
C16orf28	Chromosome 16 open reading frame 28	NM_023076		2	3
CBL	Cas-Br-M (murine) ecotropic retroviral transforming sequence	NM_005188	1		1	3
CBLB	Cas-Br-M (murine) ecotropic retroviral transforming sequence b	NM_170662		1	3
CBLC	Cas-Br-M (murine) ecotropic retroviral transforming sequence c	NM_012116		2	1
CBLL1	Cas-Br-M (murine) ecotropic retroviral transforming sequence-like 1	NM_024814		3	2
CBX4	Chromobox homolog 4 (Pc class homolog, Drosophila)	NM_003655		1	4
CCIN	Calicin	NM_005893			5
CCNF	Cyclin F	NM_001761			3	2
CDC34	Cell division cycle 34 homolog (S. cerevisiae)	NM_004359			3	2
CGRRF1	Cell growth regulator with ring finger domain 1	NM_006568			2	2
CHFR	Checkpoint with forkhead and ring finger domains	NM_018223			2	2
CNOT4	CCR4-NOT transcription complex, subunit 4	NM_013316	1		1	3
COPS5	COP9 constitutive photomorphogenic homolog subunit 5 (Arabidopsis)	NM_006837	1	2	2
COPS6	COP9 constitutive photomorphogenic homolog subunit 6 (Arabidopsis)	NM_006833		3	2
CUL9	Cullin 9	NM_015089			3	2
CYLD	Cylindromatosis (turban tumor syndrome)	NM_015247	1	1	2	1
DLK2	Delta-like 2 homolog (Drosophila)	NM_023932			1	3
DTX1	Deltex homolog 1 (Drosophila)	NM_004416	1		3	1
DTX2	Deltex homolog 2 (Drosophila)	NM_020892			4	1
DTX3L	Deltex 3-like (Drosophila)	NM_138287			1	4
DTX4	Deltex homolog 4 (Drosophila)	NM_015177				5
DZIP3	DAZ interacting protein 3, zinc finger	NM_014648		2	3
EIF3F	Eukaryotic translation initiation factor 3, subunit F	NM_003754	3	2
EIF3FP2	Eukaryotic translation initiation factor 3, subunit F pseudogene 2	NM_031943	2	2	1
EIF3H	Eukaryotic translation initiation factor 3, subunit H	NM_003756		2	3
ENC1	Ectodermal-neural cortex (with BTB-like domain)	NM_003633			5
FBXL12	F-box and leucine-rich repeat protein 12	NM_017703			2	2
Table S1 (cont'd 19)		Genes analysed in RNAi screen and the EGFP-EBP50 nuclear localization scores
Ubiquitinase and Deubiquitinase			No. of shRNA
			EGFP N-C (shGene/shVC)
Gene Symbol	Gene Name	Acession No.	>2.00	1.50-1.99	1.00-1.49	0.51-0.99	0.5-0.11	<0.10
FBXL13	F-box and leucine-rich repeat protein 13	NM_145032			1	2	1
FBXL14	F-box and leucine-rich repeat protein 14	NM_152441			4	1
FBXL15	F-box and leucine-rich repeat protein 15	NM_024326			1	4
FBXL17	F-box and leucine-rich repeat protein 17	NM_022824			1	4
FBXL18	F-box and leucine-rich repeat protein 18	NM_024963			5
FBXL19	F-box and leucine-rich repeat protein 19	NM_019085				5
FBXL2	F-box and leucine-rich repeat protein 2	NM_012157			4
FBXL20	F-box and leucine-rich repeat protein 20	NM_032875			1	4
FBXL22	F-box and leucine-rich repeat protein 22	NM_203373				2	3
FBXL3	F-box and leucine-rich repeat protein 3	NM_012158		1	4
FBXL4	F-box and leucine-rich repeat protein 4	NM_012160				4
FBXL5	F-box and leucine-rich repeat protein 5	NM_012161		1	4
FBXL6	F-box and leucine-rich repeat protein 6	NM_012162		1	3	1
FBXL7	F-box and leucine-rich repeat protein 7	NM_012304				4
FBXL8	F-box and leucine-rich repeat protein 8	NM_018378		1	3	1
FBXO10	F-box protein 10	NM_012166			3	2
FBXO11	F-box protein 11	NM_012167			3	2
FBXO15	F-box protein 15	NM_152676				4
FBXO16	F-box protein 16	NM_172366			1	3	1
FBXO17	F-box protein 17	NM_024907			3	2
FBXO18	F-box protein, helicase, 18	NM_032807			1	4
FBXO21	F-box protein 21	NM_015002			3	2
FBXO22	F-box protein 22	NM_012170		1	3
FBXO24	F-box protein 24	NM_012172			5
FBXO25	F-box protein 25	NM_012173		4	1
FBXO27	F-box protein 27	NM_178820		1	3
FBXO28	F-box protein 28	NM_015176			2	3
FBXO3	F-box protein 3	NM_012175			5
FBXO30	F-box protein 30	NM_032145		3	2
FBXO31	F-box protein 31	NM_024735				4	1
FBXO32	F-box protein 32	NM_058229			4
FBXO33	F-box protein 33	NM_203301			2	3
FBXO34	F-box protein 34	NM_017943	1		1	2	1
FBXO36	F-box protein 36	NM_174899			5
FBXO39	F-box protein 39	NM_153230			1	2	2
FBXO40	F-box protein 40	NM_016298			1	4
FBXO41	F-box protein 41	NM_001080410			1	4
FBXO42	F-box protein 42	NM_018994			1	4
FBXO43	F-box protein 43	NM_001029860			2	3
FBXO44	F-box protein 44	NM_033182				3	1
FBXO45	F-box protein 45	NM_001105573			1	4
FBXO5	F-box protein 5	NM_012177			4	1
FBXO6	F-box protein 6	NM_018438			3	1
FBXO7	F-box protein 7	NM_012179			1	4
FBXO9	F-box protein 9	NM_012347			3	2
FBXW11	F-box and WD repeat domain containing 11	NM_012300			3	2
FBXW12	F-box and WD repeat domain containing 12	NM_207102			2	3
FBXW2	F-box and WD repeat domain containing 2	NM_012164			3	2
Table S1 (cont'd 20)		Genes analysed in RNAi screen and the EGFP-EBP50 nuclear localization scores
Ubiquitinase and Deubiquitinase			No. of shRNA
			EGFP N-C (shGene/shVC)
Gene Symbol	Gene Name	Acession No.	>2.00	1.50-1.99	1.00-1.49	0.51-0.99	0.5-0.11	<0.10
FBXW4	F-box and WD repeat domain containing 4	NM_022039			1	1
FBXW5	F-box and WD repeat domain containing 5	NM_018998		1	1	1
FBXW7	F-box and WD repeat domain containing 7	NM_018315				4
FBXW8	F-box and WD repeat domain containing 8	NM_012174			4	1
G2E3	G2/M-phase specific E3 ubiquitin ligase	NM_017769		2	3
GAN	Gigaxonin	NM_022041			5
HACE1	HECT domain and ankyrin repeat containing, E3 ubiquitin protein ligase 1	NM_020771			5
HECTD1	HECT domain containing 1	NM_015382			2	3
HECTD2	HECT domain containing 2	NM_173497		1	4
HECTD3	HECT domain containing 3	XM_371246			1	4
HECW1	HECT, C2 and WW domain containing E3 ubiquitin protein ligase 1	NM_015052			1	1
HECW2	HECT, C2 and WW domain containing E3 ubiquitin protein ligase 2	XM_038999			1	3
HERC1	Hect (homologous to the E6-AP (UBE3A) carboxyl terminus) domain and RCC1 (CHC1)-like domain (RLD) 1	NM_003922			3	2
HERC2	Hect domain and RLD 2	NM_004667			2	3
HERC3	Hect domain and RLD 3	NM_014606			4	1
HERC5	Hect domain and RLD 5	NM_016323			3	2
HERC6	Hect domain and RLD 6	NM_017912			1	3
HLTF	Helicase-like transcription factor	NM_003071		1	2	2
IPP	Intracisternal A particle-promoted polypeptide	NM_005897			5
ITCH	Itchy E3 ubiquitin protein ligase homolog (mouse)	NM_031483			3	1
IVNS1ABP	Influenza virus NS1A binding protein	NM_006469		1	4
JOSD1	Josephin domain containing 1	NM_014876			4	1
JOSD2	Josephin domain containing 2	NM_138334				4
KBTBD10	Kelch repeat and BTB (POZ) domain containing 10	NM_006063			3	1
KBTBD11	Kelch repeat and BTB (POZ) domain containing 11	NM_014867			3	1
KBTBD3	Kelch repeat and BTB (POZ) domain containing 3	NM_152433			3	1
KBTBD4	Kelch repeat and BTB (POZ) domain containing 4	NM_016506		1	4
KBTBD5	Kelch repeat and BTB (POZ) domain containing 5	NM_152393			5
KBTBD7	Kelch repeat and BTB (POZ) domain containing 7	NM_032138			5
KBTBD8	Kelch repeat and BTB (POZ) domain containing 8	NM_032505			4	1
KDM2A	Lysine (K)-specific demethylase 2A	NM_012308			1	3
KDM2B	Lysine (K)-specific demethylase 2B	NM_001005366				5
KEAP1	Kelch-like ECH-associated protein 1	NM_012289			4
KIAA0317	KIAA0317	NM_014821			2	2
KLHL1	Kelch-like 1 (Drosophila)	NM_020866			4	1
KLHL10	Kelch-like 10 (Drosophila)	NM_152467			5
KLHL11	Kelch-like 11 (Drosophila)	NM_018143			3	2
KLHL12	Kelch-like 12 (Drosophila)	NM_021633	1	2	2
KLHL2	Kelch-like 2, Mayven (Drosophila)	NM_007246		1	3	1
KLHL20	Kelch-like 20 (Drosophila)	NM_014458		2	3
KLHL21	Kelch-like 21 (Drosophila)	NM_014851			5
KLHL22	Kelch-like 22 (Drosophila)	NM_032775			4	1
KLHL24	Kelch-like 24 (Drosophila)	NM_017644			2	3
KLHL25	Kelch-like 25 (Drosophila)	NM_022480			5
KLHL26	Kelch-like 26 (Drosophila)	NM_018316			5
KLHL3	Kelch-like 3 (Drosophila)	NM_017415		1	4	1
KLHL32	Kelch-like 32 (Drosophila)	NM_052904			3	2
KLHL34	Kelch-like 34 (Drosophila)	NM_153270			2	2
Table S1 (cont'd 21)		Genes analysed in RNAi screen and the EGFP-EBP50 nuclear localization scores
Ubiquitinase and Deubiquitinase			No. of shRNA
			EGFP N-C (shGene/shVC)
Gene Symbol	Gene Name	Acession No.	>2.00	1.50-1.99	1.00-1.49	0.51-0.99	0.5-0.11	<0.10
KLHL36	Kelch-like 36 (Drosophila)	NM_024731			4	1
KLHL4	Kelch-like 4 (Drosophila)	NM_019117			1	4
KLHL5	Kelch-like 5 (Drosophila)	NM_001007075		1	4
KLHL6	Kelch-like 6 (Drosophila)	NM_130446		1	4
KLHL7	Kelch-like 7 (Drosophila)	NM_018846			4	1
KLHL8	Kelch-like 8 (Drosophila)	NM_020803		1	4
KLHL9	Kelch-like 9 (Drosophila)	NM_018847			5
LNX1	Ligand of numb-protein X 1	NM_032622			1	3	1
LNX2	Ligand of numb-protein X 2	NM_153371		1	3
LONRF1	LON peptidase N-terminal domain and ring finger 1	NM_152271			1	4
LONRF2	LON peptidase N-terminal domain and ring finger 2	NM_198461		1	2	2
LONRF3	LON peptidase N-terminal domain and ring finger 3	NM_024778	1		1	3
LRSAM1	Leucine rich repeat and sterile alpha motif containing 1	NM_138361	1			4
LZTR1	Leucine-zipper-like transcription regulator 1	NM_006767			4	1
MAP3K1	Mitogen-activated protein kinase kinase kinase 1	XM_042066				5
MARCH1	Membrane-associated ring finger (C3HC4) 1	NM_017923			3	2
MARCH2	Membrane-associated ring finger (C3HC4) 2	NM_016496			1	3
MARCH4	Membrane-associated ring finger (C3HC4) 4	NM_020814				4	1
MARCH5	Membrane-associated ring finger (C3HC4) 5	NM_017824				3	2
MARCH5	Membrane-associated ring finger (C3HC4) 5	NM_017824			3	2
MARCH6	Membrane-associated ring finger (C3HC4) 6	NM_005885			1	4
MARCH7	Membrane-associated ring finger (C3HC4) 7	NM_022826	1			2
MARCH9	Membrane-associated ring finger (C3HC4) 9	NM_138396			4	1
MDM2	Mdm2 p53 binding protein homolog (mouse)	NM_002392			5
MDM4	Mdm4 p53 binding protein homolog (mouse)	NM_002393		1		3
MEX3B	Mex-3 homolog B (C. elegans)	NM_032246				5
MEX3C	Mex-3 homolog C (C. elegans)	NM_016626			5
MEX3D	Mex-3 homolog D (C. elegans)	NM_203304			1	3	1
MGRN1	Mahogunin, ring finger 1	NM_015246			3	2
MIB1	Mindbomb homolog 1 (Drosophila)	NM_020774			2	3
MIB2	Mindbomb homolog 2 (Drosophila)	NM_080875		1	4
MID1	Midline 1 (Opitz/BBB syndrome)	NM_000381		1	2	2
MID2	Midline 2	NM_012216			1	3
MKRN1	Makorin ring finger protein 1	NM_013446			4	1
MKRN2	Makorin ring finger protein 2	NM_014160		3	2
MKRN3	Makorin ring finger protein 3	NM_005664			2	3
MKRNP5	Makorin ring finger protein pseudogene 5	NM_030757			2	2
MLL2	Myeloid/lymphoid or mixed-lineage leukemia 2	NM_003482			4	1
MLL3	Myeloid/lymphoid or mixed-lineage leukemia 3	NM_021230			3	2
MNAT1	Menage a trois homolog 1, cyclin H assembly factor (Xenopus laevis)	NM_002431			3	2
MPND	MPN domain containing	NM_032868			2	3
MSL2	Male-specific lethal 2 homolog (Drosophila)	NM_018133				4	1
MUL1	Mitochondrial E3 ubiquitin ligase 1	NM_024544		3	2
MYCBP2	MYC binding protein 2	NM_015057		3	1
MYLIP	Myosin regulatory light chain interacting protein	NM_013262			5
MYSM1	Myb-like, SWIRM and MPN domains 1	NM_001085487			2	2	1
NEDD4	Neural precursor cell expressed, developmentally down-regulated 4	NM_006154			3	2
NEURL	Neuralized homolog (Drosophila)	NM_004210			4	1
Table S1 (cont'd 22)		Genes analysed in RNAi screen and the EGFP-EBP50 nuclear localization scores
Ubiquitinase and Deubiquitinase			No. of shRNA
			EGFP N-C (shGene/shVC)
Gene Symbol	Gene Name	Acession No.	>2.00	1.50-1.99	1.00-1.49	0.51-0.99	0.5-0.11	<0.10
NFX1	Nuclear transcription factor, X-box binding 1	NM_002504			1	4
NFXL1	Nuclear transcription factor, X-box binding-like 1	NM_152995			3	2
NHLRC1	NHL repeat containing 1	NM_198586			3	2
OTUB1	OTU domain, ubiquitin aldehyde binding 1	NM_017670			1	4
OTUB2	OTU domain, ubiquitin aldehyde binding 2	NM_023112	1	1	3
OTUD3	OTU domain containing 3	NM_015207			3	2
OTUD5	OTU domain containing 5	NM_001136157			3	2
OTUD6A	OTU domain containing 6A	XM_066765				5
OTUD6B	OTU domain containing 6B	NM_016023			1	4
OTUD7A	OTU domain containing 7A	NM_130901			3	2
OTUD7B	OTU domain containing 7B	NM_020205			2	3
PAN2	PAN2 poly(A) specific ribonuclease subunit homolog (S. cerevisiae)	NM_014871		1	3	1
PARP11	Poly (ADP-ribose) polymerase family, member 11	NM_020367			4
PCGF1	Polycomb group ring finger 1	NM_032673				4	1
PCGF2	Polycomb group ring finger 2	NM_007144			3	2
PCGF3	Polycomb group ring finger 3	NM_006315			2	3
PCGF5	Polycomb group ring finger 5	NM_032373			1	4
PCGF6	Polycomb group ring finger 6	NM_032154				5
PDZRN3	PDZ domain containing ring finger 3	NM_015009				3	2
PEX10	Peroxisomal biogenesis factor 10	NM_002617			4	1
PHF7	PHD finger protein 7	NM_016483			2	2
PHRF1	PHD and ring finger domains 1	NM_020901			1	4
PIAS1	Protein inhibitor of activated STAT, 1	NM_016166		4	1
PIAS2	Protein inhibitor of activated STAT, 2	NM_004671		1	4
PIAS3	Protein inhibitor of activated STAT, 3	NM_006099		2	3
PIAS4	Protein inhibitor of activated STAT, 4	NM_015897			5
PJA1	Praja ring finger 1	NM_022368			1	3
PJA2	Praja ring finger 2	NM_014819			3	2
PML	Promyelocytic leukemia	NM_002675			1	4
PRPF19	PRP19/PSO4 pre-mRNA processing factor 19 homolog (S. cerevisiae)	NM_014502			5
PRPF8	PRP8 pre-mRNA processing factor 8 homolog (S. cerevisiae)	NM_006445	2	2
PSMD14	Proteasome (prosome, macropain) 26S subunit, non-ATPase, 14	NM_005805		1	4
PSMD7	Proteasome (prosome, macropain) 26S subunit, non-ATPase, 7	NM_002811		1	4
PXMP3	Peroxisomal membrane protein 3, 35kDa	NM_000318			4	1
RAD18	RAD18 homolog (S. cerevisiae)	NM_020165			4
RAG1	Recombination activating gene 1	NM_000448			3	1
RANBP2	RAN binding protein 2	NM_006267	1	3	1
RAPSN	Receptor-associated protein of the synapse	NM_005055			1	4
RBBP6	Retinoblastoma binding protein 6	NM_006910			4	1
RBCK1	RanBP-type and C3HC4-type zinc finger containing 1	NM_006462			3	2
RBX1	Ring-box 1	NM_014248			2	3
RC3H1	Ring finger and CCCH-type zinc finger domains 1	NM_172071			3	2
RC3H2	Ring finger and CCCH-type zinc finger domains 2	NM_018835			2	3
RCHY1	Ring finger and CHY zinc finger domain containing 1	NM_015436			4
RFFL	Ring finger and FYVE-like domain containing 1	NM_057178			4	1
RFPL1	Ret finger protein-like 1	NM_021026		1	4
RFPL2	Ret finger protein-like 2	NM_006605			3	2
RFPL3	Ret finger protein-like 3	NM_006604			1	3
Table S1 (cont'd 23)		Genes analysed in RNAi screen and the EGFP-EBP50 nuclear localization scores
Ubiquitinase and Deubiquitinase			No. of shRNA
			EGFP N-C (shGene/shVC)
Gene Symbol	Gene Name	Acession No.	>2.00	1.50-1.99	1.00-1.49	0.51-0.99	0.5-0.11	<0.10
RFPL4A	Ret finger protein-like 4A	XM_001718457			3	2
RFPL4B	Ret finger protein-like 4B	NM_001013734			1	4
RFWD2	Ring finger and WD repeat domain 2	NM_001001740			2	2	1
RING1	Ring finger protein 1	NM_002931			1	4
RLIM	Ring finger protein, LIM domain interacting	NM_016120			4	1
RNF10	Ring finger protein 10	NM_014868			3	1
RNF103	Ring finger protein 103	NM_005667			3	2
RNF11	Ring finger protein 11	NM_014372			1	3	1
RNF111	Ring finger protein 111	NM_017610	1	2	1	1
RNF112	Ring finger protein 112	NM_007148			2	3
RNF113A	Ring finger protein 113A	NM_006978			1	4
RNF114	Ring finger protein 114	NM_018683	1		3	1
RNF115	Ring finger protein 115	NM_014455			4
RNF121	Ring finger protein 121	NM_018320			3	2
RNF122	Ring finger protein 122	NM_024787			2
RNF123	Ring finger protein 123	NM_022064			1	4
RNF125	Ring finger protein 125	NM_017831		2	3
RNF126	Ring finger protein 126	NM_017876			1	3
RNF128	Ring finger protein 128	NM_024539			1	3
RNF130	Ring finger protein 130	NM_018434			4	1
RNF133	Ring finger protein 133	NM_139175			3	2
RNF138	Ring finger protein 138	NM_016271			2	3
RNF139	Ring finger protein 139	NM_007218			4	1
RNF14	Ring finger protein 14	NM_004290			3	2
RNF141	Ring finger protein 141	NM_016422		3	2
RNF144A	Ring finger protein 144A	NM_014746			2	3
RNF144B	Ring finger protein 144B	NM_182757			4	1
RNF145	Ring finger protein 145	NM_144726		1	3	1
RNF146	Ring finger protein 146	NM_030963			3	2
RNF149	Ring finger protein 149	NM_173647				5
RNF150	Ring finger protein 150	NM_020724			2	3
RNF152	Ring finger protein 152	NM_173557		1	4
RNF157	Ring finger protein 157	XM_290732	1			4
RNF165	Ring finger protein 165	NM_152470			1	3
RNF166	Ring finger protein 166	NM_178841		1	3	1
RNF167	Ring finger protein 167	NM_015528		1	4
RNF168	Ring finger protein 168	NM_152617			5
RNF169	Ring finger protein 169	NM_001098638			5
RNF17	Ring finger protein 17	NM_031277				5
RNF170	Ring finger protein 170	NM_030954				5
RNF175	Ring finger protein 175	NM_173662		3	2
RNF180	Ring finger protein 180	NM_178532				4	1
RNF181	Ring finger protein 181	NM_016494		1		4
RNF182	Ring finger protein 182	NM_152737			5
RNF185	Ring finger protein 185	NM_152267			4
RNF186	Ring finger protein 186	NM_019062			3	2
RNF187	Ring finger protein 187	NM_001010858				5
RNF19A	Ring finger protein 19A	NM_015435			2	2
Table S1 (cont'd 24)		Genes analysed in RNAi screen and the EGFP-EBP50 nuclear localization scores
Ubiquitinase and Deubiquitinase			No. of shRNA
			EGFP N-C (shGene/shVC)
Gene Symbol	Gene Name	Acession No.	>2.00	1.50-1.99	1.00-1.49	0.51-0.99	0.5-0.11	<0.10
RNF19B	Ring finger protein 19B	NM_153341		1	3
RNF2	Ring finger protein 2	NM_007212			2	3
RNF208	Ring finger protein 208	NM_031297			3	2
RNF213	Ring finger protein 213	NM_020914			3	2
RNF214	Ring finger protein 214	NM_207343				4
RNF220	Ring finger protein 220	NM_018150				4	1
RNF24	Ring finger protein 24	NM_007219		1	3	1
RNF25	Ring finger protein 25	NM_022453			1	4
RNF26	Ring finger protein 26	NM_032015		3	1
RNF31	Ring finger protein 31	NM_017999		1	4
RNF32	Ring finger protein 32	NM_030936		1	3
RNF34	Ring finger protein 34	NM_025126		1	4
RNF39	Ring finger protein 39	NM_025236			2	3
RNF4	Ring finger protein 4	NM_002938		1	3	1
RNF40	Ring finger protein 40	NM_014771			3	2
RNF41	Ring finger protein 41	NM_005785			4	1
RNF43	Ring finger protein 43	NM_017763		1	3
RNF44	Ring finger protein 44	NM_014901				2
RNF5	Ring finger protein 5	NM_006913			3	2
RNF6	Ring finger protein (C3H2C3 type) 6	NM_005977			2	3
RNF7	Ring finger protein 7	NM_014245			1	4
RNF8	Ring finger protein 8	NM_003958			2	3
RSPRY1	Ring finger and SPRY domain containing 1	NM_133368		2	3
RUFY1	RUN and FYVE domain containing 1	NM_025158				5
SENP1	SUMO1/sentrin specific peptidase 1	NM_014554				5
SENP2	SUMO1/sentrin/SMT3 specific peptidase 2	NM_021627				5
SENP3	SUMO1/sentrin/SMT3 specific peptidase 3	NM_015670				5
SENP5	SUMO1/sentrin specific peptidase 5	NM_152699				5
SENP6	SUMO1/sentrin specific peptidase 6	NM_015571			2	3
SENP7	SUMO1/sentrin specific peptidase 7	NM_020654	1	1	3
SENP8	SUMO/sentrin specific peptidase family member 8	NM_145204		2	3
SH3RF1	SH3 domain containing ring finger 1	NM_020870				4
SH3RF2	SH3 domain containing ring finger 2	NM_152550				3	1
SHPRH	SNF2 histone linker PHD RING helicase	NM_173082	1		3	1
SIAH1	Seven in absentia homolog 1 (Drosophila)	NM_003031			5
SIAH1L	Seven in absentia homolog 1-like (Drosophila)	XM_293360				5
SIAH2	Seven in absentia homolog 2 (Drosophila)	NM_005067			3	2
SKP2	S-phase kinase-associated protein 2 (p45)	NM_005983		1	4
SMURF1	SMAD specific E3 ubiquitin protein ligase 1	NM_020429			1	3
SMURF2	SMAD specific E3 ubiquitin protein ligase 2	NM_022739			2	2
STAMBP	STAM binding protein	NM_006463	1		4
STAMBPL1	STAM binding protein-like 1	NM_020799		3	1	1
STUB1	STIP1 homology and U-box containing protein 1	NM_005861	1	2	2
TAF1D	TATA box binding protein (TBP)-associated factor, RNA polymerase I, D, 41kDa	NM_024116			2	3
TCEB3	Transcription elongation factor B (SIII), polypeptide 3 (110kDa, elongin A)	NM_003198	1		1	3
TDRD4	Tudor domain containing 4	NM_019038				5
TMEM189-UBE2V1	TMEM189-UBE2V1 readthrough transcript	NM_003349		1	3
TNFAIP3	Tumor necrosis factor, alpha-induced protein 3	NM_006290		1	4
Table S1 (cont'd 25)		Genes analysed in RNAi screen and the EGFP-EBP50 nuclear localization scores
Ubiquitinase and Deubiquitinase			No. of shRNA
			EGFP N-C (shGene/shVC)
Gene Symbol	Gene Name	Acession No.	>2.00	1.50-1.99	1.00-1.49	0.51-0.99	0.5-0.11	<0.10
TOPORS	Topoisomerase I binding, arginine/serine-rich	NM_005802			5
TRAF2	TNF receptor-associated factor 2	NM_021138			2	2
TRAF3	TNF receptor-associated factor 3	NM_003300			5
TRAF4	TNF receptor-associated factor 4	NM_004295			3	2
TRAF5	TNF receptor-associated factor 5	NM_004619			3	2
TRAF6	TNF receptor-associated factor 6	NM_004620			3	2
TRAF7	TNF receptor-associated factor 7	NM_032271			1	4
TRAIP	TRAF interacting protein	NM_005879			3	2
TRIM10	Tripartite motif-containing 10	NM_006778				4
TRIM11	Tripartite motif-containing 11	NM_145214			5
TRIM13	Tripartite motif-containing 13	NM_005798			5
TRIM15	Tripartite motif-containing 15	NM_033229		1	3
TRIM2	Tripartite motif-containing 2	NM_015271			1	4
TRIM21	Tripartite motif-containing 21	NM_003141				5
TRIM22	Tripartite motif-containing 22	NM_006074			2	1
TRIM23	Tripartite motif-containing 23	NM_001656			3	2
TRIM24	Tripartite motif-containing 24	NM_003852			2	3
TRIM25	Tripartite motif-containing 25	NM_005082			3	2
TRIM26	Tripartite motif-containing 26	NM_003449		1	4
TRIM27	Tripartite motif-containing 27	NM_006510			5
TRIM28	Tripartite motif-containing 28	NM_005762			1	4
TRIM3	Tripartite motif-containing 3	NM_006458			4	1
TRIM31	Tripartite motif-containing 31	NM_007028			4	1
TRIM32	Tripartite motif-containing 32	NM_012210			1	4
TRIM33	Tripartite motif-containing 33	NM_015906		1	3	1
TRIM34	Tripartite motif-containing 34	NM_021616			3	1
TRIM35	Tripartite motif-containing 35	NM_015066			3	1
TRIM36	Tripartite motif-containing 36	NM_018700				5
TRIM37	Tripartite motif-containing 37	NM_015294			5
TRIM38	Tripartite motif-containing 38	NM_006355			5
TRIM39	Tripartite motif-containing 39	NM_021253			1	3
TRIM4	Tripartite motif-containing 4	NM_033017			2	3
TRIM40	Tripartite motif-containing 40	NM_138700			2	2
TRIM41	Tripartite motif-containing 41	NM_033549			5
TRIM43	Tripartite motif-containing 43	NM_138800		2	3
TRIM45	Tripartite motif-containing 45	NM_025188			1	4
TRIM46	Tripartite motif-containing 46	NM_025058		2	3
TRIM47	Tripartite motif-containing 47	NM_033452			3	2
TRIM48	Tripartite motif-containing 48	NM_024114		4	1
TRIM49	Tripartite motif-containing 49	NM_020358		1	4
TRIM5	Tripartite motif-containing 5	NM_033034		1	2
TRIM50	Tripartite motif-containing 50	NM_178125		2	3
TRIM52	Tripartite motif-containing 52	NM_032765		4	1
TRIM54	Tripartite motif-containing 54	NM_032546			5
TRIM56	Tripartite motif-containing 56	NM_030961				5
TRIM59	Tripartite motif-containing 59	NM_173084			5
TRIM6	Tripartite motif-containing 6	NM_058166			2	3
TRIM60	Tripartite motif-containing 60	NM_152620			5
Table S1 (cont'd 26)		Genes analysed in RNAi screen and the EGFP-EBP50 nuclear localization scores
Ubiquitinase and Deubiquitinase			No. of shRNA
			EGFP N-C (shGene/shVC)
Gene Symbol	Gene Name	Acession No.	>2.00	1.50-1.99	1.00-1.49	0.51-0.99	0.5-0.11	<0.10
TRIM63	Tripartite motif-containing 63	NM_032588			1	4
TRIM65	Tripartite motif-containing 65	NM_173547				4	1
TRIM67	Tripartite motif-containing 67	NM_001004342			1	3
TRIM68	Tripartite motif-containing 68	NM_018073			3	2
TRIM69	Tripartite motif-containing 69	NM_080745	1		1	3
TRIM7	Tripartite motif-containing 7	NM_033342			5
TRIM72	Tripartite motif-containing 72	NM_001008274				4	1
TRIM73	Tripartite motif-containing 73	NM_198924			2	3
TRIM74	Tripartite motif-containing 74	NM_198853			4	1
TRIM8	Tripartite motif-containing 8	NM_030912			5
TRIM9	Tripartite motif-containing 9	NM_015163		1	4
TRIML1	Tripartite motif family-like 1	NM_178556			5
TRIP12	Thyroid hormone receptor interactor 12	NM_004238		1	3	1
TSG101	Tumor susceptibility gene 101	NM_006292		1	4
TTC3	Tetratricopeptide repeat domain 3	NM_003316			1	3
UBE2A	Ubiquitin-conjugating enzyme E2A (RAD6 homolog)	NM_003336			3	1
UBE2B	Ubiquitin-conjugating enzyme E2B (RAD6 homolog)	NM_003337			2	3
UBE2C	Ubiquitin-conjugating enzyme E2C	NM_007019		1	3
UBE2D1	Ubiquitin-conjugating enzyme E2D 1 (UBC4/5 homolog, yeast)	NM_003338			4	1
UBE2D2	Ubiquitin-conjugating enzyme E2D 2 (UBC4/5 homolog, yeast)	NM_003339			4	1
UBE2D3	Ubiquitin-conjugating enzyme E2D 3 (UBC4/5 homolog, yeast)	NM_003340			3	2
UBE2D4	Ubiquitin-conjugating enzyme E2D 4 (putative)	NM_015983		1	4
UBE2E1	Ubiquitin-conjugating enzyme E2E 1 (UBC4/5 homolog, yeast)	NM_003341			4	1
UBE2E2	Ubiquitin-conjugating enzyme E2E 2 (UBC4/5 homolog, yeast)	NM_152653	1			2
UBE2E3	Ubiquitin-conjugating enzyme E2E 3 (UBC4/5 homolog, yeast)	NM_006357		2	3
UBE2F	Ubiquitin-conjugating enzyme E2F (putative)	NM_080678			5
UBE2G1	Ubiquitin-conjugating enzyme E2G 1 (UBC7 homolog, yeast)	NM_003342	1		1	3
UBE2G2	Ubiquitin-conjugating enzyme E2G 2 (UBC7 homolog, yeast)	NM_003343		1	3	1
UBE2H	Ubiquitin-conjugating enzyme E2H (UBC8 homolog, yeast)	NM_003344			3	2
UBE2I	Ubiquitin-conjugating enzyme E2I (UBC9 homolog, yeast)	NM_003345	1	2	2
UBE2J1	Ubiquitin-conjugating enzyme E2, J1 (UBC6 homolog, yeast)	NM_016021		1	4
UBE2J2	Ubiquitin-conjugating enzyme E2, J2 (UBC6 homolog, yeast)	NM_058167			5
UBE2K	Ubiquitin-conjugating enzyme E2K (UBC1 homolog, yeast)	NM_005339			1	4
UBE2L3	Ubiquitin-conjugating enzyme E2L 3	NM_003347			2	3
UBE2L6	Ubiquitin-conjugating enzyme E2L 6	NM_004223			2	1
UBE2M	Ubiquitin-conjugating enzyme E2M (UBC12 homolog, yeast)	NM_003969			1	4
UBE2N	Ubiquitin-conjugating enzyme E2N (UBC13 homolog, yeast)	NM_003348			5
UBE2O	Ubiquitin-conjugating enzyme E2O	NM_022066			4	1
UBE2Q1	Ubiquitin-conjugating enzyme E2Q family member 1	NM_017582	1		4
UBE2Q2	Ubiquitin-conjugating enzyme E2Q family member 2	NM_173469		3	2
UBE2R2	Ubiquitin-conjugating enzyme E2R 2	NM_017811			4	1
UBE2S	Ubiquitin-conjugating enzyme E2S	NM_014501			2	3
UBE2T	Ubiquitin-conjugating enzyme E2T (putative)	NM_014176		3	2
UBE2U	Ubiquitin-conjugating enzyme E2U (putative)	NM_152489			4	1
UBE2V1	Ubiquitin-conjugating enzyme E2 variant 1	NM_021988			1	4
UBE2V2	Ubiquitin-conjugating enzyme E2 variant 2	NM_003350			1	4
UBE2W	Ubiquitin-conjugating enzyme E2W (putative)	NM_018299			1	4
UBE2Z	Ubiquitin-conjugating enzyme E2Z	NM_023079			2
Table S1 (cont'd 27)		Genes analysed in RNAi screen and the EGFP-EBP50 nuclear localization scores
Ubiquitinase and Deubiquitinase			No. of shRNA
			EGFP N-C (shGene/shVC)
Gene Symbol	Gene Name	Acession No.	>2.00	1.50-1.99	1.00-1.49	0.51-0.99	0.5-0.11	<0.10
UBE3A	Ubiquitin protein ligase E3A	NM_000462			5
UBE3B	Ubiquitin protein ligase E3B	NM_130466			4	1
UBE3C	Ubiquitin protein ligase E3C	NM_014671		1	3
UBE4A	Ubiquitination factor E4A (UFD2 homolog, yeast)	NM_004788			1	4
UBE4B	Ubiquitination factor E4B (UFD2 homolog, yeast)	NM_006048	1		4
UBOX5	U-box domain containing 5	NM_014948			2	3
UBR1	Ubiquitin protein ligase E3 component n-recognin 1	NM_174916		1	4
UBR3	Ubiquitin protein ligase E3 component n-recognin 3 (putative)	NM_172070			5
UBR5	Ubiquitin protein ligase E3 component n-recognin 5	NM_015902			1	4
UCHL1	Ubiquitin carboxyl-terminal esterase L1 (ubiquitin thiolesterase)	NM_004181			1	4
UCHL3	Ubiquitin carboxyl-terminal esterase L3 (ubiquitin thiolesterase)	NM_006002		4	1
UCHL5	Ubiquitin carboxyl-terminal hydrolase L5	NM_015984			4	1
UEVLD	UEV and lactate/malate dehyrogenase domains	NM_018314			3	1
UFD1L	Ubiquitin fusion degradation 1 like (yeast)	NM_005659			3	2
UHRF1	Ubiquitin-like with PHD and ring finger domains 1	NM_013282			3	2
UHRF2	Ubiquitin-like with PHD and ring finger domains 2	NM_152306			1	3
USP1	Ubiquitin specific peptidase 1	NM_003368			3	2
USP10	Ubiquitin specific peptidase 10	NM_005153			5
USP11	Ubiquitin specific peptidase 11	NM_004651			2	3
USP12	Ubiquitin specific peptidase 12	NM_182488		2	3
USP13	Ubiquitin specific peptidase 13 (isopeptidase T-3)	NM_003940			3	2
USP14	Ubiquitin specific peptidase 14 (tRNA-guanine transglycosylase)	NM_005151	1	2	2
USP15	Ubiquitin specific peptidase 15	NM_006313		1	4
USP16	Ubiquitin specific peptidase 16	NM_006447		1	3	1
USP17L2	Ubiquitin specific peptidase 17-like 2	NM_201402		1	3	1
USP17L6P	Ubiquitin specific peptidase 17-like 6 (pseudogene)	NM_212553			2	3
USP18	Ubiquitin specific peptidase 18	NM_017414				5
USP19	Ubiquitin specific peptidase 19	XM_496642			3	2
USP2	Ubiquitin specific peptidase 2	NM_004205		1	3	1
USP20	Ubiquitin specific peptidase 20	NM_006676	1	1	3
USP21	Ubiquitin specific peptidase 21	NM_012475			3	2
USP22	Ubiquitin specific peptidase 22	NM_015276				5
USP24	Ubiquitin specific peptidase 24	NM_015306				5
USP25	Ubiquitin specific peptidase 25	NM_013396			3	2
USP26	Ubiquitin specific peptidase 26	NM_031907		2	3
USP28	Ubiquitin specific peptidase 28	NM_020886				5
USP29	Ubiquitin specific peptidase 29	NM_020903			1	4
USP3	Ubiquitin specific peptidase 3	NM_006537				3	2
USP30	Ubiquitin specific peptidase 30	NM_032663			4	1
USP31	Ubiquitin specific peptidase 31	NM_020718			3	2
USP32	Ubiquitin specific peptidase 32	NM_032582			5
USP33	Ubiquitin specific peptidase 33	NM_015017			4	1
USP34	Ubiquitin specific peptidase 34	NM_014709	2		2	1
USP35	Ubiquitin specific peptidase 35	NM_020798				5
USP36	Ubiquitin specific peptidase 36	NM_025090		2	2	1
USP37	Ubiquitin specific peptidase 37	NM_020935		1	2	2
USP38	Ubiquitin specific peptidase 38	NM_032557		1	2	2
USP39	Ubiquitin specific peptidase 39	NM_006590			3	2
Table S1 (cont'd 28)		Genes analysed in RNAi screen and the EGFP-EBP50 nuclear localization scores
Ubiquitinase and Deubiquitinase			No. of shRNA
			EGFP N-C (shGene/shVC)
Gene Symbol	Gene Name	Acession No.	>2.00	1.50-1.99	1.00-1.49	0.51-0.99	0.5-0.11	<0.10
USP4	Ubiquitin specific peptidase 4 (proto-oncogene)	NM_003363			3	2
USP40	Ubiquitin specific peptidase 40	NM_018218		1	3	1
USP42	Ubiquitin specific peptidase 42	NM_032172			1	4
USP43	Ubiquitin specific peptidase 43	NM_153210				4	1
USP44	Ubiquitin specific peptidase 44	NM_032147			5
USP45	Ubiquitin specific peptidase 45	NM_001080481				4	1
USP46	Ubiquitin specific peptidase 46	NM_022832		1	4
USP47	Ubiquitin specific peptidase 47	NM_017944		1	4
USP48	Ubiquitin specific peptidase 48	NM_032236			4	1
USP49	Ubiquitin specific peptidase 49	NM_018561			1	4
USP5	Ubiquitin specific peptidase 5 (isopeptidase T)	NM_003481			2	3
USP50	Ubiquitin specific peptidase 50	NM_203494			3	2
USP51	Ubiquitin specific peptidase 51	NM_201286		1	2	2
USP53	Ubiquitin specific peptidase 53	XM_052597		1	1	2
USP54	Ubiquitin specific peptidase 54	NM_152586		1	2	2
USP6	Ubiquitin specific peptidase 6 (Tre-2 oncogene)	NM_004505			3	2
USP7	Ubiquitin specific peptidase 7 (herpes virus-associated)	NM_003470			3	2
USP8	Ubiquitin specific peptidase 8	NM_005154				5
USP9X	Ubiquitin specific peptidase 9, X-linked	NM_004652			4
USP9Y	Ubiquitin specific peptidase 9, X-linked	NM_004652	1	1	2
USPL1	Ubiquitin specific peptidase like 1	NM_005800			4	1
VCPIP1	Valosin containing protein (p97)/p47 complex interacting protein 1	NM_025054	1		2	2
VPS11	Vacuolar protein sorting 11 homolog (S. cerevisiae)	NM_021729				5
VPS41	Vacuolar protein sorting 41 homolog (S. cerevisiae)	NM_014396			3	2
VPS8	Vacuolar protein sorting 8 homolog (S. cerevisiae)	NM_015303			1	4
WWP1	WW domain containing E3 ubiquitin protein ligase 1	NM_007013			3	2
WWP2	WW domain containing E3 ubiquitin protein ligase 2	NM_007014			5
XIAP	X-linked inhibitor of apoptosis	NM_001167		1	1	2
YOD1	YOD1 OTU deubiquinating enzyme 1 homolog (S. cerevisiae)	NM_018566			1	3
ZNF598	Zinc finger protein 598	NM_178167			1	3
ZNF645	Zinc finger protein 645	NM_152577			5
ZNRF1	Zinc and ring finger 1	NM_032268	1			3	1
ZNRF2	Zinc and ring finger 2	NM_147128			3	2
ZNRF3	Zinc and ring finger 3	NM_032173		1	4
ZNRF4	Zinc and ring finger 4	NM_181710		1	4
ZRANB1	Zinc finger, RAN-binding domain containing 1	NM_017580			2	3
ZSWIM2	Zinc finger, SWIM-type containing 2	NM_182521		1	3	1

## Sheet: Palmitoyltransferase
Table S1 (cont'd 29)		Genes analysed in RNAi screen and the EGFP-EBP50 nuclear localization scores
Palmitoyltransferase			No. of shRNA
			EGFP N-C (shGene/shVC)
Gene Symbol	Gene Name	Acession No.	>2.00	1.50-1.99	1.00-1.49	0.51-0.99	0.5-0.11	<0.10
ZDHHC1	Zinc finger DHHC domain-containing protein 1	NM_013304			2	3
ZDHHC2	Zinc finger DHHC domain-containing protein 2	NM_016353			4	1
ZDHHC3	Zinc finger DHHC domain-containing protein 3	NM_016598			3	1
ZDHHC4	Zinc finger DHHC domain-containing protein 4	NM_018106			4	1
ZDHHC6	Zinc finger DHHC domain-containing protein 6	NM_022494			3	1
ZDHHC7	Zinc finger DHHC domain-containing protein 7	NM_017740			3	1
ZDHHC9	Zinc finger DHHC domain-containing protein 9	NM_016032			2	3
ZDHHC11	Zinc finger DHHC domain-containing protein 11	NM_024786			1	4
ZDHHC13	Zinc finger DHHC domain-containing protein 13	NM_019028			0	4
ZDHHC14	Zinc finger DHHC domain-containing protein 14	NM_024630			3	1
ZDHHC15	Zinc finger DHHC domain-containing protein 15	NM_144969			3	1
ZDHHC16	Zinc finger DHHC domain-containing protein 16	NM_032327			3	1
ZDHHC17	Zinc finger DHHC domain-containing protein 17	NM_015336			3	1
ZDHHC18	Zinc finger DHHC domain-containing protein 18	NM_032283			2	2
ZDHHC19	Zinc finger DHHC domain-containing protein 19	NM_144637			3	2
ZDHHC20	Zinc finger DHHC domain-containing protein 20	NM_153251			3	1
ZDHHC21	Zinc finger DHHC domain-containing protein 21	NM_178566			4	1
ZDHHC22	Zinc finger DHHC domain-containing protein 22	NM_174976			3	1
ZDHHC23	Zinc finger DHHC domain-containing protein 23	NM_173570			5	0
